# Supplementary material for: Analogue cosmological particle creation in an ultracold quantum fluid of light
Source: Nat Commun. 2022 May 25;13:2890. doi: 10.1038/s41467-022-30603-1 (PMC9133100; doi:10.1038/s41467-022-30603-1)
Supplement: Supplementary file 2 — Source Data [file 41467_2022_30603_MOESM2_ESM.xlsx]

## Sheet: Figure 1a
Figure 1a	anti-FOXO

## Sheet: Figure 5d
Figure 2b																			Figure 2c																			Figure 3a
																																								gray curves
	k	-7 ps, black	-7 ps, red	0, black	0, red	20 ps, black	20 ps, red	37 ps, black	37 ps, red	53 ps, black	53 ps, red	87 ps, black	87 ps, red	120 ps, black	120 ps, red	153 ps, black	153 ps, red			r	-7 ps, black	-7 ps, red	0, black	0, red	20 ps, black	20 ps, red	37 ps, black	37 ps, red	53 ps, black	53 ps, red	87 ps, black	87 ps, red	120 ps, black	120 ps, red	153 ps, black	153 ps, red			k	1	2	3	4	5	6	7	8	9	10
	0.0011		1.056		1.0507		1.0504		1.0499		1.0495		1.0488		1.0482		1.0477			0.0016	5	5	5	5	5	5	5	5	5	5	5	5	5	5	5	5			0.0043	1.2592	1.4247	1.4324	1.3658	1.4429	1.5071	1.7624	1.6781	1.6768	1.6353
	0.0021		1.111		1.0997		1.0984		1.097		1.0958		1.094		1.0931		1.093			0.0033	5	5	5	5	5	5	5	5	5	5	5	5	5	5	5	5			0.0054	1.3076	1.1264	1.229	1.2168	1.2603	1.387	1.5248	1.4902	1.4246	1.4988
	0.0032		1.1649		1.1471		1.1445		1.1419		1.1401		1.1386		1.14		1.1444			0.0049	5	5	5	5	5	5	5	5	5	5	5	5	5	5	5	5			0.0064	1.3973	1.4007	1.3038	1.1742	1.4084	1.2537	1.6099	1.4928	1.6986	1.5519
	0.0043	1.2592	1.2177	1.4247	1.193	1.4324	1.189	1.3658	1.1855	1.4429	1.1838	1.7624	1.1856	1.6768	1.1944	1.5137	1.2101			0.0065	5	5	5	5	5	5	5	5	5	5	5	5	5	5	5	5			0.0075	1.1605	1.34	1.269	1.3171	1.304	1.388	1.2888	1.4854	1.6848	1.2744
	0.0054	1.3076	1.2694	1.1264	1.2375	1.229	1.2322	1.2168	1.2285	1.2603	1.2283	1.5248	1.2381	1.4246	1.2615	1.4739	1.2985			0.0081	5	5	5	5	5	5	5	5	5	5	5	5	5	5	5	5			0.0086	1.4498	1.112	1.0664	1.2614	1.232	1.4315	1.437	1.4084	1.3441	1.4084
	0.0064	1.3973	1.32	1.4007	1.2807	1.3038	1.2744	1.1742	1.2717	1.4084	1.2749	1.6099	1.299	1.6986	1.3467	1.4014	1.4178			0.0098	5	5	5	5	5	5	5	5	5	5	5	5	5	5	5	5			0.0097	1.2334	1.1235	1.2376	1.2228	1.17	1.2615	1.5505	1.3418	1.6794	1.5834
	0.0075	1.1605	1.3695	1.34	1.3229	1.269	1.316	1.3171	1.3158	1.304	1.325	1.2888	1.3715	1.6848	1.4552	1.5321	1.5756			0.0114	5	5	5	5	5	5	5	5	5	5	5	5	5	5	5	5			0.0107	1.2795	1.2724	1.1851	1.2575	1.3105	1.1876	1.4279	1.4138	1.6578	1.5764
	0.0086	1.4498	1.4179	1.112	1.364	1.0664	1.3574	1.2614	1.3617	1.232	1.38	1.437	1.4583	1.3441	1.5917	1.4193	1.779			0.013	5	5	5	5	5	5	5	5	5	5	5	5	5	5	5	5			0.0118	1.3902	1.2753	1.2768	1.2974	1.3988	1.4711	1.619	1.545	1.9496	1.7905
	0.0097	1.2334	1.4652	1.1235	1.4042	1.2376	1.3989	1.2228	1.4101	1.17	1.4411	1.5505	1.5622	1.6794	1.7606	1.826	2.0336			0.0146	5	5	5	5	5	5	5	5	5	5	5	5	5	5	5	5			0.0129	1.108	1.2649	1.3894	1.1722	1.3684	1.5274	1.5449	1.6903	1.9271	2.0824
	0.0107	1.2795	1.5114	1.2724	1.4437	1.1851	1.4408	1.2575	1.4616	1.3105	1.5096	1.4279	1.6856	1.6578	1.9655	1.8463	2.3434			0.0163	5	5	5	5	5	5	5	5	5	5	5	5	5	5	5	5			0.0139	1.2502	1.1187	1.4428	1.3159	1.42	1.5249	1.8162	1.7149	2.1397	2.3008
	0.0118	1.3902	1.5564	1.2753	1.4826	1.2768	1.4836	1.2974	1.5171	1.3988	1.5866	1.619	1.8309	1.9496	2.209	2.1017	2.7098			0.0179	5	5	5	5	5	5	5	5	5	5	5	5	5	5	5	5			0.015	1.175	1.1587	1.3681	1.3929	1.4605	1.6665	1.9197	2.1898	2.5835	3.0114
	0.0129	1.108	1.6004	1.2649	1.5211	1.3894	1.5274	1.1722	1.5773	1.3684	1.6734	1.5449	1.9996	1.9271	2.4922	2.524	3.1306			0.0195	5	5	5	5	5	5	5	5	5	5	5	5	5	5	5	5			0.0161	1.2038	1.2544	1.2716	1.4366	1.5821	1.7445	2.0899	2.237	2.9724	3.1974
	0.0139	1.2502	1.6433	1.1187	1.5592	1.4428	1.5728	1.3159	1.6428	1.42	1.7708	1.8162	2.1929	2.1397	2.8145	2.6361	3.5996			0.0211	5	5	5	5	5	5	5	5	5	5	5	5	5	5	5	5			0.0172	1.1903	1.2087	1.3434	1.4734	1.7818	1.8409	2.2295	2.6983	3.2805	3.4261
	0.015	1.175	1.6852	1.1587	1.5972	1.3681	1.6199	1.3929	1.7141	1.4605	1.8798	1.9197	2.4113	2.5835	3.1729	3.1538	4.1053			0.0228	-5	4.0009	-5	5	-4.7623	5	-5	5	-5	5	-1.8717	5	5	5	5	5			0.0182	1.2371	1.2031	1.3203	1.4503	1.8903	2.1505	2.4596	3.0584	3.9221	4.0432
	0.0161	1.2038	1.7261	1.2544	1.6352	1.2716	1.6691	1.4366	1.792	1.5821	2.001	2.0899	2.6542	2.9724	3.5617	3.445	4.6306			0.0244	-5	-5	-5	1.0936	-5	5	-5	5	-5	5	-5	5	-5	5	-5	5			0.0193	1.2709	1.1704	1.4718	1.5021	1.835	2.4824	2.8674	3.3172	4.2494	4.4498
	0.0172	1.1903	1.7659	1.2087	1.6733	1.3434	1.7208	1.4734	1.8768	1.7818	2.1349	2.2295	2.92	3.2805	3.9723	3.9502	5.1526			0.026	-5	-5	-5	-5	-5	5	-5	5	-5	5	-5	5	-5	5	-5	5			0.0204	1.2914	1.2749	1.4212	1.7271	2.1244	2.6465	3.3103	3.9104	4.5048	4.9063
	0.0182	1.2371	1.8049	1.2031	1.7117	1.3203	1.7752	1.4503	1.9689	1.8903	2.2815	2.4596	3.2058	3.9221	4.3927	4.6604	5.6426			0.0277	-5	-5	-5	-5	-5	5	-5	5	-5	5	-5	5	-5	5	-5	5			0.0215	1.3102	1.1922	1.4042	1.695	2.2655	2.8701	3.5243	4.154	4.8875	5.382
	0.0193	1.2709	1.8429	1.1704	1.7506	1.4718	1.8326	1.5021	2.0687	1.835	2.4408	2.8674	3.5073	4.2494	4.8076	5.3246	6.0678			0.0293	-5	-5	-5	-5	2.6503	5	-0.3908	5	-0.1829	5	0.8916	5	-4.2164	5	-5	5			0.0225	1.2571	1.1985	1.6205	1.9323	2.5677	3.3546	3.9792	4.5916	5.4713	5.5434
	0.0204	1.2914	1.8802	1.2749	1.79	1.4212	1.8932	1.7271	2.1764	2.1244	2.6122	3.3103	3.8187	4.5048	5.1986	5.6768	6.3929			0.0309	-5	-5	-5	-5	5	5	5	5	5	5	5	5	5	5	5	5			0.0236	1.2579	1.3076	1.7142	2.2222	2.8597	3.6207	4.2647	4.8086	5.4547	5.5044
	0.0215	1.3102	1.9166	1.1922	1.8303	1.4042	1.9574	1.695	2.2919	2.2655	2.7948	3.5243	4.1324	4.8875	5.545	6.0468	6.5836			0.0325	-5	-5	5	-5	5	5	5	5	5	5	5	5	5	5	5	5			0.0247	1.2552	1.2967	1.6579	2.3359	3.1558	3.9967	4.6972	5.3035	5.7181	6.0135
	0.0225	1.2571	1.9523	1.1985	1.8714	1.6205	2.0251	1.9323	2.4151	2.5677	2.9871	3.9792	4.4396	5.4713	5.8248	6.0239	6.6105			0.0342	2.6132	-5	5	-5	5	4.644	5	5	5	5	5	5	5	5	5	5			0.0257	1.2964	1.3386	1.8249	2.4891	3.2614	4.2911	4.7605	5.5854	5.8169	5.7807
	0.0236	1.2579	1.9873	1.3076	1.9136	1.7142	2.0967	2.2222	2.5457	2.8597	3.1871	4.2647	4.7298	5.4547	6.0159	6.0015	6.4544			0.0358	2.2122	-5	5	-5	5	2.9673	5	5	5	5	5	5	5	5	5	5			0.0268	1.3459	1.4298	1.9819	2.6915	3.6029	4.5914	5.3012	5.4635	5.9801	5.1241
	0.0247	1.2552	2.0217	1.2967	1.9569	1.6579	2.1722	2.3359	2.6831	3.1558	3.3923	4.6972	4.9915	5.7181	6.0988	5.9956	6.1111			0.0374	-5	-5	5	-5	5	0.9861	5	5	5	5	5	5	5	5	5	5			0.0279	1.3796	1.4394	1.9342	2.8065	4.0251	4.819	5.54	5.6839	5.6968	4.8831
	0.0257	1.2964	2.0556	1.3386	2.0016	1.8249	2.2516	2.4891	2.8265	3.2614	3.5996	4.7605	5.2127	5.8169	6.0584	5.5779	5.5956			0.039	-5	-5	3.0182	-5	5	-0.6146	5	5	5	5	5	5	5	5	5	5			0.029	1.3571	1.4534	2.1354	2.9153	4.3101	4.9376	5.665	5.6069	5.3194	4.026
	0.0268	1.3459	2.089	1.4298	2.0478	1.9819	2.335	2.6915	2.9749	3.6029	3.8055	5.3012	5.3813	5.9801	5.8871	4.3162	4.9455			0.0407	-5	-5	-5	-5	5	-1.4408	5	4.6763	5	5	5	5	5	5	5	5			0.03	1.3972	1.4935	2.1181	3.3137	4.3004	5.3021	5.2784	4.8231	4.5609	3.1076
	0.0279	1.3796	2.122	1.4394	2.0955	1.9342	2.4222	2.8065	3.1271	4.0251	4.0056	5.54	5.4861	5.6968	5.5865	3.6178	4.2201			0.0423	-5	-5	-5	-5	0.8336	-1.5762	2.0359	4.7086	1.7447	5	-2.0261	5	1.1066	5	4.0736	5			0.0311	1.3972	1.665	2.3047	3.5873	4.7365	5.3258	5.5189	4.5424	3.9017	2.51
	0.029	1.3571	2.1547	1.4534	2.1449	2.1354	2.513	2.9153	3.2812	4.3101	4.1955	5.665	5.5178	5.3194	5.1702	2.9195	3.4971			0.0439	-5	-5	-5	-5	-5	-1.4695	-5	4.982	-5	5	-5	5	-5	5	-5	5			0.0322	1.4457	1.6422	2.3611	3.8049	4.8952	5.5075	5.4308	4.3353	3.3295	1.8994
	0.03	1.3972	2.1872	1.4935	2.1961	2.1181	2.6072	3.3137	3.4356	4.3004	4.3701	5.2784	5.4696	4.5609	4.6643	2.1907	2.8634			0.0456	-5	-5	-5	-5	-5	-1.6317	-5	4.9717	-5	5	-5	5	-5	5	-5	5			0.0333	1.4006	1.5622	2.5106	3.9124	5.2893	5.5557	4.9508	3.5963	2.5499	1.6859
	0.0311	1.3972	2.2196	1.665	2.249	2.3047	2.7043	3.5873	3.588	4.7365	4.5243	5.5189	5.3391	3.9017	4.107	1.675	2.4032			0.0472	-5	-5	-5	-5	-5	-2.34	-5	4.3925	-5	5	-5	5	-5	5	-5	5			0.0343	1.4708	1.6525	2.8147	4.2882	5.275	4.9695	4.493	2.9502	2.1267	1.6364
	0.0322	1.4457	2.2519	1.6422	2.3038	2.3611	2.804	3.8049	3.7361	4.8952	4.6529	5.4308	5.1283	3.3295	3.5465	1.537	2.1823			0.0488	-5	-5	-5	-5	-5	-3.5115	-5	3.3275	-5	5	-5	5	-5	5	-5	5			0.0354	1.5073	1.7546	2.9081	4.3836	5.2316	4.9652	4.0336	2.5306	1.7124	1.8203
	0.0333	1.4006	2.2842	1.5622	2.3604	2.5106	2.9056	3.9124	3.8772	5.2893	4.7511	4.9508	4.8451	2.5499	3.0365	1.6671	2.2323			0.0504	-5	-5	-5	-5	-5	-4.7947	-5	2.1346	-5	4.4466	-5	5	-5	5	-5	5			0.0365	1.5372	1.7329	3.0554	4.4971	5.1465	4.7554	3.5784	1.9675	1.6605	2.4274
	0.0343	1.4708	2.3166	1.6525	2.4188	2.8147	3.0084	4.2882	4.0086	5.275	4.8143	4.493	4.5033	2.1267	2.6306	2.231	2.5393			0.0521	-5	-5	-5	-5	-5	-5	-5	1.2109	-5	3.6107	-5	5	-5	5	-5	5			0.0375	1.5842	1.8673	3.372	4.6319	5.18	4.4325	2.9712	1.6922	2.0075	3.1332
	0.0354	1.5073	2.3492	1.7546	2.4789	2.9081	3.1115	4.3836	4.1274	5.2316	4.839	4.0336	4.1225	1.7124	2.3738	3.1136	3.0389			0.0537	-5	-5	-5	-5	-5	-5	-2.0928	0.7642	-2.0912	3.2436	0.403	5	-3.2629	5	-5	5			0.0386	1.6849	2.0328	3.5524	4.8414	5.1976	4.0012	2.4144	1.5404	2.5293	3.9985
	0.0365	1.5372	2.382	1.7329	2.5407	3.0554	3.2141	4.4971	4.2307	5.1465	4.8229	3.5784	3.7272	1.6605	2.2957	3.9633	3.623			0.0553	-5	-5	-5	-5	-0.3479	-5	5	0.7173	5	3.2692	5	5	5	5	2.7877	5			0.0397	1.6324	2.0363	3.7082	4.8531	4.7764	3.6603	1.9255	1.8105	3.0059	4.5972
	0.0375	1.5842	2.4151	1.8673	2.6038	3.372	3.3149	4.6319	4.3157	5.18	4.7648	2.9712	3.3454	2.0075	2.4026	4.9343	4.1588			0.0569	-5	-5	-5	-5	5	-5	5	0.7839	5	3.4057	5	5	5	5	5	5			0.0408	1.7747	2.1166	3.8241	5.0418	4.5506	3.2141	1.7751	1.9548	3.985	5.0015
	0.0386	1.6849	2.4486	2.0328	2.6682	3.5524	3.4129	4.8414	4.38	5.1976	4.6655	2.4144	3.0062	2.5293	2.6741	5.3073	4.5176			0.0586	-5	-5	-2.2415	-5	5	-5	5	0.653	5	3.3471	5	5	5	5	5	5			0.0418	1.8424	2.11	3.8742	4.8837	4.2062	2.7287	1.8629	2.5191	4.5651	5.0663
	0.0397	1.6324	2.4825	2.0363	2.7336	3.7082	3.5068	4.8531	4.4213	4.7764	4.5277	1.9255	2.737	3.0059	3.0623	5.2497	4.6085			0.0602	-3.2927	-5	-2.5768	-5	5	-5	5	0.1666	5	2.9378	5	5	5	5	5	5			0.0429	1.8405	2.2363	4.0226	5.0199	4.1194	2.2662	1.9346	3.0943	4.9502	4.6012
	0.0408	1.7747	2.5168	2.1166	2.7996	3.8241	3.5953	5.0418	4.438	4.5506	4.3563	1.7751	2.56	3.985	3.4978	4.7807	4.4072			0.0618	-4.4531	-5	-5	-5	1.3098	-5	5	-0.6065	5	2.2449	5	4.6443	5	5	5	5			0.044	1.9122	2.3087	4.1272	4.944	3.7007	2.0254	2.1164	3.7178	5.1662	3.9772
	0.0418	1.8424	2.5517	2.11	2.8658	3.8742	3.677	4.8837	4.4291	4.2062	4.1581	1.8629	2.4898	4.5651	3.8997	4.103	3.9699			0.0634	-5	-5	-5	-5	-5	-5	5	-1.4333	5	1.4972	5	3.9118	5	4.5166	5	4.9222			0.0451	1.8875	2.4602	4.3685	4.7908	3.265	1.952	2.4184	4.1628	5.0599	3.4456
	0.0429	1.8405	2.587	2.2363	2.932	4.0226	3.7505	5.0199	4.3943	4.1194	3.9417	1.9346	2.5297	4.9502	4.1909	3.115	3.4236			0.0651	-5	-5	-5	-5	-5	-5	2.0076	-2.0645	3.0423	0.9392	-0.6436	3.3798	2.8078	4.0376	3.6493	4.4535			0.0461	2.0132	2.5317	4.3851	4.5594	2.9233	1.9128	3.0235	4.0706	4.5174	2.5058
	0.044	1.9122	2.6229	2.3087	2.9975	4.1272	3.8145	4.944	4.3343	3.7007	3.7177	2.1164	2.6709	5.1662	4.3143	2.3551	2.9331			0.0667	-5	-5	-5	-5	-5	-5	-2.7852	-2.3771	-1.6733	0.6915	-5	3.1751	-2.9133	3.8669	-0.469	4.2947			0.0472	2.0389	2.541	4.3925	4.36	2.6813	1.9701	3.4977	4.6786	3.8986	2.1995
	0.0451	1.8875	2.6593	2.4602	3.0618	4.3685	3.8678	4.7908	4.2508	3.265	3.4974	2.4184	2.8921	5.0599	4.2471	2.0957	2.6484			0.0683	-5	-5	-5	-5	-5	-5	-5	-2.4323	-4.8462	0.6936	-5	3.2339	-5	3.9445	-3.325	4.3852			0.0483	2.062	2.663	4.5438	4.0466	2.555	2.2144	3.9301	4.4495	3.2368	2.0646
	0.0461	2.0132	2.6962	2.5317	3.1243	4.3851	3.9092	4.5594	4.1464	2.9233	3.2926	3.0235	3.1611	4.5174	4.0085	2.1338	2.6523			0.07	-5	-5	-5	-5	-5	-5	-5	-2.4235	-5	0.755	-5	3.355	-5	4.081	-5	4.5346			0.0494	2.209	2.7358	4.5042	3.9754	2.254	2.5294	4.278	4.1769	2.6318	2.4809
	0.0472	2.0389	2.7335	2.541	3.1845	4.3925	3.9379	4.36	4.0249	2.6813	3.1144	3.4977	3.439	3.8986	3.6585	2.8058	2.9255			0.0716	-5	-5	-5	-5	-5	-5	-5	-2.5548	-5	0.6746	-5	3.3261	-5	4.0765	-5	4.5421			0.0504	2.2628	2.7956	4.5291	3.5851	2.175	2.8891	4.4635	3.7738	2.3663	3.0531
	0.0483	2.062	2.7713	2.663	3.2416	4.5438	3.953	4.0466	3.891	2.555	2.9729	3.9301	3.6849	3.2368	3.2845	3.4752	3.3487			0.0732	-5	-5	-5	-5	-5	-5	-5	-2.9245	-5	0.3552	-5	3.0446	-5	3.8345	-5	4.311			0.0515	2.2185	2.9387	4.4583	3.3489	2.1712	3.2054	4.3364	3.1972	2.4404	3.8311
	0.0494	2.209	2.8093	2.7358	3.295	4.5042	3.9542	3.9754	3.75	2.254	2.8754	4.278	3.8629	2.6318	2.9804	4.2068	3.7456			0.0748	-5	-5	-5	-5	-5	-5	-5	-3.4783	-5	-0.1501	-4.4683	2.566	-5	3.4072	-5	3.8938			0.0526	2.3698	3.03	4.4706	3.0327	2.1802	3.599	4.2298	2.5563	2.8312	4.3985
	0.0504	2.2628	2.8476	2.7956	3.3439	4.5291	3.9415	3.5851	3.6079	2.175	2.8261	4.4635	3.948	2.3663	2.8199	4.6348	3.954			0.0765	-5	-5	-5	-5	-5	-5	-5	-4.0532	-4.4726	-0.6815	-1.198	2.0591	-2.3414	2.9533	-3.3381	3.4498			0.0536	2.4116	3.0893	4.229	3.0151	2.3783	3.9107	3.9179	2.3329	3.3447	4.2604
	0.0515	2.2185	2.8859	2.9387	3.3878	4.4583	3.9152	3.3489	3.4711	2.1712	2.8256	4.3364	3.9309	2.4404	2.8349	4.3444	3.8968			0.0781	-3.8914	-5	-5	-5	-5	-5	-3.9736	-4.4789	-1.4953	-1.0721	2.5196	1.6996	1.3538	2.6382	-0.5623	3.1454			0.0547	2.565	3.0998	4.278	2.8788	2.4938	4.0019	3.639	2.3917	3.8102	3.8884
	0.0526	2.3698	2.9242	3.03	3.426	4.4706	3.876	3.0327	3.3457	2.1802	2.8699	4.2298	3.8208	2.8312	3.0041	3.946	3.6188			0.0797	-1.1493	-5	-5	-5	-5	-5	-1.5161	-4.6751	1.9168	-1.2434	5	1.5704	5	2.5399	2.6917	3.0589			0.0558	2.5773	3.2322	4.207	2.6533	2.7846	4.2006	3.3367	2.4627	4.0638	3.5725
	0.0536	2.4116	2.9623	3.0893	3.4577	4.229	3.8252	3.0151	3.2372	2.3783	2.9512	3.9179	3.6439	3.3447	3.2589	3.0171	3.2659			0.0813	1.2052	-4.9159	-3.4009	-5	-5	-5	0.6441	-4.6899	4.9008	-1.243	5	1.6208	5	2.6106	5	3.1428			0.0569	2.6066	3.1465	4.0324	2.5798	3.1073	4.148	2.7758	2.7937	4.3272	2.9692
	0.0547	2.565	3	3.0998	3.4826	4.278	3.7642	2.8788	3.1505	2.4938	3.0581	3.639	3.4389	3.8102	3.5058	2.6198	3.0127			0.083	2.6065	-4.0823	-1.4707	-5	-5	-5	1.7416	-4.6621	5	-1.2079	5	1.7063	5	2.7143	5	3.2604			0.0579	2.7096	3.2503	3.8997	2.4647	3.354	4.0014	2.6292	3.1806	4.1598	2.7498
	0.0558	2.5773	3.0371	3.2322	3.5	4.207	3.6952	2.6533	3.0889	2.7846	3.1765	3.3367	3.2487	4.0638	3.6591	2.6123	2.971			0.0846	2.7631	-3.3757	-1.1586	-5	-5	-5	1.2791	-4.7355	5	-1.2797	5	1.6771	5	2.7101	5	3.2699			0.059	2.7959	3.2177	3.8792	2.5437	3.4829	3.7384	2.5969	3.4853	3.7068	2.691
	0.0569	2.6066	3.0733	3.1465	3.5098	4.0324	3.6206	2.5798	3.054	3.1073	3.2916	2.7758	3.1108	4.3272	3.6724	3.021	3.1308			0.0862	1.8123	-2.8669	-2.2742	-5	-5	-5	-0.7169	-4.9763	4.3956	-1.524	5	1.4638	5	2.5327	5	3.1056			0.0601	2.9346	3.2423	3.7187	2.5618	3.7415	3.4977	2.768	3.6649	3.3982	3.0128
	0.0579	2.7096	3.1085	3.2503	3.5115	3.8997	3.543	2.4647	3.0456	3.354	3.389	2.6292	3.0487	4.1598	3.556	3.4634	3.3697			0.0878	0.268	-2.5148	-4.1433	-5	-5	-5	-3.6793	-5	1.3091	-1.8986	2.3393	1.1109	2.8655	2.2236	3.6375	2.8085			0.0612	2.7974	3.3471	3.5288	2.6054	3.4717	3.1838	2.9385	3.618	3.0631	3.3429
	0.059	2.7959	3.1423	3.2177	3.5052	3.8792	3.4652	2.5437	3.0614	3.4829	3.457	2.5969	3.0655	3.7068	3.3714	3.8701	3.5303			0.0895	-1.2106	-2.2001	-5	-5	-5	-5	-5	-5	-1.9074	-2.2856	-1.7374	0.7423	-0.6901	1.8996	1.004	2.4959			0.0622	2.8114	3.2287	3.3596	2.7607	3.7356	2.9596	3.2075	3.4415	3.0227	3.5862
	0.0601	2.9346	3.1745	3.2423	3.491	3.7187	3.3903	2.5618	3.097	3.7415	3.4881	2.768	3.1434	3.3982	3.2037	3.9263	3.5207			0.0911	-2.1049	-1.8006	-5	-5	-5	-5	-5	-5	-4.3657	-2.5642	-4.7951	0.4854	-3.4918	1.6804	-1.0261	2.2879			0.0633	2.9388	3.4085	3.313	2.933	3.5638	2.9141	3.3231	3.1662	3.0795	3.55
	0.0612	2.7974	3.2048	3.3471	3.469	3.5288	3.3211	2.6054	3.1463	3.4717	3.48	2.9385	3.2484	3.0631	3.1218	3.6917	3.3711			0.0927	-2.2301	-1.2634	-5	-5	-5	-5	-5	-5	-5	-2.6795	-5	0.3978	-5	1.6203	-2.0598	2.2394			0.0644	3.0643	3.1911	3.1939	2.9809	3.539	2.9362	3.431	3.0296	3.2917	3.4049
	0.0622	2.8114	3.233	3.2287	3.4397	3.3596	3.2602	2.7607	3.2022	3.7356	3.4366	3.2075	3.3406	3.0227	3.1461	3.3377	3.2054			0.0944	-1.747	-0.6318	-5	-4.9349	-5	-5	-5	-5	-5	-2.6699	-5	0.4389	-5	1.6811	-2.1513	2.3126			0.0654	3.0422	3.3392	3.1233	2.9343	3.4497	2.9414	3.5386	2.9502	3.4037	3.228
	0.0633	2.9388	3.2588	3.4085	3.4039	3.313	3.2099	2.933	3.2565	3.5638	3.3671	3.3231	3.3868	3.0795	3.2398	3.1089	3.144			0.096	-1.0052	-0.0165	-4.8493	-4.3784	-5	-5	-5	-5	-5	-2.6383	-4.3134	0.4997	-4.3376	1.7601	-1.6593	2.405			0.0665	3.1193	3.0967	3.1409	3.0151	3.336	2.991	3.3359	2.9626	3.4798	3.1801
	0.0644	3.0643	3.2818	3.1911	3.3622	3.1939	3.1719	2.9809	3.3017	3.539	3.2848	3.431	3.3711	3.2917	3.3303	3.0947	3.2099			0.0976	-0.3212	0.4719	-3.6605	-3.9239	-5	-5	-5	-5	-4.2454	-2.6897	-2.1824	0.4694	-2.9125	1.7529	-0.9884	2.4117			0.0676	3.1023	3.2329	3.1487	3.1339	3.2649	2.9603	3.1397	3.0792	3.4497	3.1075
	0.0654	3.0422	3.3018	3.3392	3.3158	3.1233	3.1474	2.9343	3.3308	3.4497	3.2053	3.5386	3.3008	3.4037	3.3515	3.2588	3.3136			0.0992	0.1835	0.7845	-2.6899	-3.6183	-5	-5	-5	-5	-3.6382	-2.8708	-0.1023	0.2983	-1.3048	1.6128	-0.3693	2.2854			0.0687	3.1232	3.1107	3.0582	3.1474	3.1432	3.1242	3.0612	3.0713	3.4637	3.1657
	0.0665	3.1193	3.3186	3.0967	3.2657	3.1409	3.1365	3.0151	3.3389	3.336	3.1431	3.3359	3.2044	3.4798	3.284	3.4033	3.3348			0.1009	0.6038	0.9581	-1.88	-3.4227	-5	-5	-5	-5	-3.2833	-3.1473	1.5752	0.0224	0.2742	1.3736	0.2103	2.0594			0.0697	3.2245	3.2101	3.0543	3.2547	3.1212	3.1631	3.2148	3.1009	3.143	3.2329
	0.0676	3.1023	3.3319	3.2329	3.2135	3.1487	3.1389	3.1339	3.3233	3.2649	3.1096	3.1397	3.1209	3.4497	3.1686	3.3736	3.2356			0.1025	1.1377	1.0884	-1.0546	-3.2398	-5	-4.9365	-5	-5	-3.0124	-3.4287	2.7741	-0.2631	1.7559	1.1247	0.906	1.8229			0.0708	3.1667	3.2044	3.1921	3.0323	3.1223	3.05	3.1923	3.0091	3.2859	3.1127
	0.0687	3.1232	3.3416	3.1107	3.1603	3.0582	3.1529	3.1474	3.2845	3.1432	3.1099	3.0612	3.0847	3.4637	3.0818	3.268	3.1017			0.1041	1.9227	1.2714	-0.1032	-2.9727	-5	-4.5983	-5	-5	-2.6244	-3.6235	3.5635	-0.4619	3.0909	0.9569	1.83	1.6667			0.0719	3.2	3.0715	3.2701	2.991	3.2355	3.0356	3.2586	2.8425	3.399	2.9748
	0.0697	3.2245	3.3474	3.2101	3.1078	3.0543	3.1764	3.2547	3.226	3.1212	3.1422	3.2148	3.1111	3.143	3.0848	3.1994	3.065			0.1057	2.9223	1.5479	0.9049	-2.5793	-4.7809	-4.1508	-5	-5	-2.0728	-3.6915	3.9912	-0.5318	4.1369	0.9097	2.9019	1.6307			0.073	3.1879	2.9672	3.2239	2.8335	3.2086	2.9297	3.3569	2.9242	3.4209	2.9574
	0.0708	3.1667	3.3493	3.2044	3.0575	3.1921	3.2065	3.0323	3.1537	3.1223	3.1972	3.1923	3.1878	3.2859	3.1784	3.2897	3.1689			0.1074	3.9308	1.8835	1.7441	-2.0929	-3.9601	-3.6286	-5	-5	-1.5311	-3.6639	3.9916	-0.5059	4.6436	0.952	3.8331	1.6842			0.074	3.2014	2.9353	3.263	2.8407	3.3086	2.9439	3.2574	2.9115	3.3189	3.1458
	0.0719	3.2	3.3472	3.0715	3.0107	3.2701	3.2396	2.991	3.0763	3.2355	3.2597	3.2586	3.2781	3.399	3.2946	3.4959	3.3088			0.109	4.6844	2.1914	2.176	-1.599	-3.261	-3.1152	-5	-5	-1.3052	-3.621	3.4192	-0.4691	4.351	1.0037	4.2547	1.7477			0.0751	3.1716	2.8424	3.2843	2.8566	3.2935	3.022	3.2367	3.1036	3.122	3.3444
	0.073	3.1879	3.3411	2.9672	2.9689	3.2239	3.2719	2.8335	3.0029	3.2086	3.3119	3.3569	3.3348	3.4209	3.3383	3.3814	3.3221			0.1106	5	2.3845	2.1152	-1.1848	-2.806	-2.6941	-5	-5	-1.6506	-3.6432	2.1774	-0.5067	3.1471	0.9847	3.9136	1.741			0.0762	3.1383	2.8113	3.3404	2.6748	3.1695	2.9936	2.9828	3.2396	3.0211	3.4445
	0.074	3.2014	3.3311	2.9353	2.9332	3.263	3.2996	2.8407	2.9431	3.3086	3.3368	3.2574	3.3205	3.3189	3.2548	3.2116	3.1572			0.1122	4.9095	2.4248	1.7113	-0.8904	-2.6497	-2.4024	-5	-5	-2.6067	-3.7655	0.3521	-0.6557	1.1887	0.8599	2.8238	1.629			0.0772	3.1119	2.8065	3.3534	2.8886	3.0247	3.1608	2.8931	3.2827	3.1281	3.288
	0.0751	3.1716	3.3171	2.8424	2.9047	3.2843	3.3191	2.8566	2.9047	3.2935	3.3229	3.2367	3.2263	3.122	3.0769	3.0262	2.9488			0.1139	4.5633	2.3414	1.2897	-0.6903	-2.7221	-2.2143	-5	-5	-3.9457	-3.9594	-1.7389	-0.8862	-1.0934	0.6575	1.2852	1.4392			0.0783	3.0571	2.7355	3.3005	2.868	2.9282	3.3603	2.8565	3.3275	3.1716	2.9032
	0.0762	3.1383	3.2995	2.8113	2.8839	3.3404	3.3274	2.6748	2.8927	3.1695	3.2666	2.9828	3.0791	3.0211	2.9128	3.0772	2.8987			0.1155	4.2071	2.2104	1.1828	-0.5131	-2.8505	-2.0603	-5	-5	-5	-4.1531	-3.6221	-1.1229	-3.1214	0.4483	-0.2411	1.2421			0.0794	3.077	2.6688	3.2075	3.0062	2.759	3.3349	2.7989	3.0146	3.4924	2.7524
	0.0772	3.1119	3.2784	2.8065	2.8714	3.3534	3.3223	2.8886	2.9086	3.0247	3.1743	2.8931	2.9335	3.1281	2.8735	3.3436	3.0624			0.1171	4.0059	2.1089	1.5482	-0.2861	-2.8433	-1.8701	-5	-5	-5	-4.2752	-4.8376	-1.2903	-4.3761	0.3031	-1.3345	1.1082			0.0805	3.1522	2.7581	3.3446	2.9659	2.8521	3.3309	2.9659	2.8084	3.5669	2.8641
	0.0783	3.0571	3.2542	2.7355	2.8671	3.3005	3.3028	2.868	2.9498	2.9282	3.0615	2.8565	2.8482	3.1716	2.9883	3.5204	3.2681			0.1188	3.9711	2.0721	2.2803	0.0225	-2.5829	-1.614	-5	-5	-5	-4.2949	-5	-1.3563	-4.585	0.2523	-1.7853	1.0678			0.0815	3.0844	2.6204	3.1758	3.0441	2.628	3.3088	3.1546	2.5975	3.3776	3.2214
	0.0794	3.077	3.2273	2.6688	2.8708	3.2075	3.2691	3.0062	3.0095	2.759	2.9497	2.7989	2.8593	3.4924	3.1734	3.4314	3.2823			0.1204	3.9761	2.0762	3.0684	0.3874	-2.0718	-1.3173	-5	-5	-5	-4.2381	-4.489	-1.3484	-3.8065	0.2699	-1.6518	1.0951			0.0826	3.0773	2.6825	3.1961	3.2891	2.6973	3.0898	3.4345	2.6151	3.1699	3.3343
	0.0805	3.1522	3.198	2.7581	2.8816	3.3446	3.2228	2.9659	3.0782	2.8521	2.8615	2.9659	2.9607	3.5669	3.2857	3.065	3.0679			0.122	3.8523	2.0578	3.5694	0.7435	-1.4116	-1.043	-5	-5	-5	-4.169	-3.2455	-1.3344	-2.3778	0.2921	-1.1843	1.1266			0.0837	3.0003	2.623	3.0781	3.3144	2.7136	2.9194	3.4108	2.8757	2.9245	3.2522
	0.0815	3.0844	3.1668	2.6204	2.8986	3.1758	3.1664	3.0441	3.1443	2.628	2.8149	3.1546	3.1034	3.3776	3.2306	2.8531	2.8432			0.1236	3.5061	1.9534	3.5983	1.0254	-0.7335	-0.853	-5	-4.8377	-4.9542	-4.1514	-1.8218	-1.3817	-0.7604	0.2552	-0.6693	1.0993			0.0848	2.9241	2.6275	2.9288	3.2997	2.8379	2.7453	3.2126	3.0776	2.8293	2.9409
	0.0826	3.0773	3.1344	2.6825	2.9203	3.1961	3.1037	3.2891	3.1965	2.6973	2.8183	3.4345	3.2175	3.1699	3.0404	2.9787	2.8464			0.1253	2.9817	1.7381	3.2284	1.2046	-0.1266	-0.7716	-5	-4.6778	-4.564	-4.2119	-0.6231	-1.5186	0.6373	0.1327	-0.2857	0.9866			0.0858	2.9119	2.6999	2.9079	3.2917	3.0155	2.5786	3.0728	3.228	3.0677	2.749
	0.0837	3.0003	3.1012	2.623	2.9451	3.0781	3.0393	3.3144	3.2257	2.7136	2.8682	3.4108	3.2454	2.9245	2.855	3.3543	3.0589			0.1269	2.4359	1.4396	2.7462	1.3036	0.3919	-0.7724	-5	-4.5697	-4.4378	-4.3266	0.1019	-1.7199	1.5792	-0.0519	-0.0487	0.812			0.0869	2.8528	2.6576	2.8105	3.1314	3.0232	2.5546	2.9084	3.1828	3.3078	2.7931
	0.0848	2.9241	3.0678	2.6275	2.9713	2.9288	2.9777	3.2997	3.2263	2.8379	2.9493	3.2126	3.1717	2.8293	2.8112	3.4839	3.219			0.1285	2.0408	1.1211	2.4878	1.3797	0.8517	-0.7943	-5	-4.455	-4.48	-4.4374	0.2998	-1.9243	2.0218	-0.2409	0.1408	0.6329			0.088	2.9184	2.7002	2.7081	3.0101	3.2344	2.7515	2.6156	2.9525	3.4386	3.0187
	0.0858	2.9119	3.035	2.6999	2.9968	2.9079	2.9234	3.2917	3.1979	3.0155	3.0383	3.0728	3.0321	3.0677	2.9291	3.2281	3.1333			0.1301	1.8749	0.8448	2.6492	1.4899	1.2727	-0.7765	-5	-4.2762	-4.5553	-4.4865	0.0638	-2.0711	2.0491	-0.3772	0.3827	0.506			0.089	2.8157	2.6069	2.6284	2.9572	3.1502	2.9103	2.6452	2.7035	3.2554	3.2634
	0.0869	2.8528	3.0031	2.6576	3.0197	2.8105	2.8804	3.1314	3.1449	3.0232	3.1103	2.9084	2.8952	3.3078	3.0949	2.9153	2.9111			0.1318	1.8709	0.6378	3.1767	1.6571	1.6197	-0.6915	-5	-4.0104	-4.5957	-4.4503	-0.4568	-2.135	1.7753	-0.4372	0.6782	0.4544			0.0901	2.8172	2.6692	2.6661	2.9175	3.1932	3.1024	2.8535	2.5463	3.0174	3.1151
	0.088	2.9184	2.973	2.7002	3.0384	2.7081	2.8512	3.0101	3.0761	3.2344	3.1458	2.6156	2.8252	3.4386	3.1611	2.7842	2.8211			0.1334	1.8494	0.4797	3.7981	1.8585	1.8035	-0.557	-5	-3.6808	-4.6454	-4.3504	-1.1347	-2.1391	1.2776	-0.4424	0.9075	0.4565			0.0912	2.8426	2.705	2.6468	2.7709	3.1266	3.1304	2.9233	2.6505	2.8162	2.9569
	0.089	2.8157	2.945	2.6069	3.0513	2.6284	2.8371	2.9572	3.0031	3.1502	3.1365	2.6452	2.8466	3.2554	3.0769	3.0191	2.9461			0.135	1.6219	0.3185	4.174	2.0401	1.7319	-0.4212	-5	-3.3422	-4.8195	-4.2395	-1.8909	-2.1387	0.5882	-0.4453	0.8969	0.46			0.0923	2.7288	2.7752	2.6803	2.7476	2.965	3.0684	3.0623	2.7791	2.8689	2.7375
	0.0901	2.8172	2.9197	2.6692	3.0572	2.6661	2.8376	2.9175	2.938	3.1932	3.0876	2.8535	2.9318	3.0174	2.9285	3.3514	3.0895			0.1367	1.1011	0.1045	4.0838	2.1492	1.3808	-0.3317	-5	-3.0484	-5	-4.1693	-2.6714	-2.1886	-0.261	-0.4971	0.5339	0.414			0.0933	2.7557	2.8017	2.764	2.6413	2.8729	3.0473	3.1646	2.8974	3.0231	2.8088
	0.0912	2.8426	2.8975	2.705	3.0553	2.6468	2.8506	2.7709	2.8906	3.1266	3.0159	2.9233	3.0192	2.8162	2.8498	3.2859	3.0574			0.1383	0.3545	-0.1792	3.5433	2.1644	0.8402	-0.3056	-5	-2.8223	-5	-4.161	-3.4058	-2.3106	-1.1856	-0.6186	-0.141	0.2979			0.0944	2.7898	2.8212	2.7347	2.5551	2.7299	2.9047	2.9584	2.9786	3.1737	2.9091
	0.0923	2.7288	2.8787	2.7752	3.0454	2.6803	2.8724	2.7476	2.8668	2.965	2.9443	3.0623	3.0531	2.8689	2.8909	2.9634	2.9166			0.1399	-0.4283	-0.5056	2.7909	2.107	0.3005	-0.3197	-5	-2.6444	-5	-4.194	-3.9852	-2.4833	-2.0303	-0.7898	-0.9252	0.1323			0.0955	2.7205	2.8191	2.8098	2.6508	2.7708	2.8436	2.9032	2.8451	3.15	2.9751
	0.0933	2.7557	2.8636	2.8017	3.0277	2.764	2.8984	2.6413	2.8667	2.8729	2.8937	3.1646	3.0179	3.0231	2.9781	2.7739	2.8681			0.1415	-1.0371	-0.8186	2.1539	2.0268	-0.0209	-0.3231	-5	-2.4669	-5	-4.2204	-4.283	-2.6555	-2.6061	-0.9625	-1.5361	-0.0349			0.0966	2.7233	2.8091	2.8303	2.736	2.7222	2.7365	2.8186	2.7484	3.0538	2.9813
	0.0944	2.7898	2.8523	2.8212	3.0031	2.7347	2.9234	2.5551	2.8849	2.7299	2.8755	2.9584	2.9456	3.1737	3.0033	2.9546	2.9412			0.1432	-1.3516	-1.0637	1.8701	1.9727	0.0238	-0.2671	-5	-2.2434	-5	-4.1929	-4.2068	-2.7774	-2.7654	-1.0898	-1.7436	-0.157			0.0976	2.7498	2.8027	2.7942	2.7591	2.7781	2.6957	2.7087	2.6667	2.9618	2.8661
	0.0955	2.7205	2.8449	2.8191	2.9728	2.8098	2.9425	2.6508	2.912	2.7708	2.8879	2.9032	2.8895	3.15	2.9451	3.0143	2.9787			0.1448	-1.3988	-1.2173	1.966	1.9653	0.443	-0.1316	-4.4839	-1.9558	-5	-4.0926	-3.7529	-2.8288	-2.4749	-1.1528	-1.4813	-0.2154			0.0987	2.8487	2.813	2.8224	2.8337	2.8043	2.7997	2.7719	2.796	2.9219	2.872
	0.0966	2.7233	2.8411	2.8091	2.9385	2.8303	2.9515	2.736	2.9362	2.7222	2.9167	2.8186	2.8837	3.0538	2.8824	2.9585	2.914			0.1464	-1.3283	-1.2967	2.2526	1.9866	1.1015	0.0654	-3.4788	-1.6245	-5	-3.9383	-3.0271	-2.829	-1.8434	-1.1697	-0.877	-0.2288			0.0998	2.8043	2.7262	2.8508	2.7869	2.888	2.8186	2.8089	2.7254	2.991	2.8866
	0.0976	2.7498	2.8408	2.8027	2.9021	2.7942	2.9477	2.7591	2.9469	2.7781	2.9409	2.7087	2.917	2.9618	2.8885	2.9773	2.8699			0.148	-1.3199	-1.3469	2.4396	1.9926	1.786	0.2796	-2.4611	-1.2955	-5	-3.774	-2.2177	-2.8243	-1.0853	-1.1842	-0.1885	-0.2409			0.1008	2.7586	2.7536	2.9129	2.6598	2.8204	2.8158	2.8284	2.6768	2.8848	2.8098
	0.0987	2.8487	2.8436	2.813	2.8658	2.8224	2.9303	2.8337	2.9373	2.8043	2.942	2.7719	2.9438	2.9219	2.9352	2.8461	2.9181			0.1497	-1.4814	-1.4126	2.2977	1.94	2.3058	0.4671	-1.5777	-1.0137	-4.5467	-3.6428	-1.5316	-2.8597	-0.437	-1.2384	0.3209	-0.2941			0.1019	2.8373	2.717	2.8835	2.7698	2.8597	2.6844	2.8444	2.6867	2.8362	2.7347
	0.0998	2.8043	2.849	2.7262	2.8318	2.8508	2.9006	2.7869	2.9064	2.888	2.9121	2.8089	2.9224	2.991	2.9311	2.8203	2.9378			0.1513	-1.7922	-1.512	1.7811	1.8118	2.5773	0.6088	-0.8968	-0.7977	-4.3946	-3.5617	-1.1249	-2.9527	-0.0664	-1.3492	0.4987	-0.4047			0.103	2.8106	2.7162	2.6763	2.6534	2.6439	2.6596	2.7144	2.7024	2.9287	2.763
	0.1008	2.7586	2.8565	2.7536	2.8019	2.9129	2.8617	2.6598	2.8596	2.8204	2.8575	2.8284	2.8534	2.8848	2.8493	2.8887	2.8453			0.1529	-2.1242	-1.6268	1.0434	1.626	2.649	0.719	-0.3939	-0.6308	-4.5419	-3.5134	-1.0604	-3.0847	-0.0196	-1.4989	0.3546	-0.5549			0.1041	2.9197	2.7399	2.7104	2.6823	2.7012	2.6396	2.7485	2.6928	3.0211	2.9859
	0.1019	2.8373	2.8654	2.717	2.7778	2.8835	2.8182	2.7698	2.8069	2.8597	2.7972	2.8444	2.783	2.8362	2.7772	2.8388	2.7804			0.1545	-2.3237	-1.7145	0.344	1.4243	2.6578	0.8342	0.0144	-0.473	-4.8051	-3.4576	-1.3075	-3.2127	-0.2254	-1.6472	0.0263	-0.7039			0.1051	2.8743	2.6739	2.6621	2.5877	2.6719	2.6716	2.8358	2.7751	3.0407	2.8304
	0.103	2.8106	2.875	2.7162	2.7605	2.6763	2.7756	2.6534	2.7611	2.6439	2.7545	2.7144	2.7665	2.9287	2.8075	2.9543	2.8629			0.1562	-2.3044	-1.7334	-0.0974	1.248	2.743	0.989	0.4115	-0.2855	-4.9667	-3.3553	-1.7763	-3.295	-0.5513	-1.7547	-0.3145	-0.8125			0.1062	2.859	2.5592	2.623	2.5838	2.6899	2.7717	2.7834	2.8582	2.9634	2.6784
	0.1041	2.9197	2.8845	2.7399	2.7507	2.7104	2.7393	2.6823	2.7334	2.7012	2.7469	2.7485	2.8193	3.0211	2.9041	2.9739	2.9401			0.1578	-2.095	-1.6669	-0.2176	1.115	2.9673	1.1938	0.8326	-0.0536	-4.8878	-3.1914	-2.3624	-3.315	-0.8748	-1.806	-0.5575	-0.8652			0.1073	2.8735	2.6034	2.5545	2.6642	2.7588	2.8889	2.8464	2.6564	2.7665	2.5977
	0.1051	2.8743	2.8933	2.6739	2.7481	2.6621	2.7139	2.5877	2.7303	2.6719	2.7773	2.8358	2.8971	3.0407	2.9301	2.7914	2.8369			0.1594	-1.8176	-1.5319	-0.1334	1.0111	3.2862	1.4274	1.253	0.2053	-4.5729	-2.9824	-2.9777	-3.2897	-1.1348	-1.817	-0.6998	-0.8785			0.1084	2.9377	2.4632	2.6276	2.6451	2.8345	2.8509	2.6376	2.505	2.6861	2.7855
	0.1062	2.859	2.9006	2.5592	2.7521	2.623	2.7021	2.5838	2.7517	2.6899	2.8314	2.7834	2.9281	2.9634	2.8245	2.6645	2.7003			0.1611	-1.6091	-1.368	-0.0648	0.9015	3.5798	1.6476	1.6174	0.4524	-4.1541	-2.766	-3.5562	-3.2581	-1.338	-1.8244	-0.8203	-0.8893			0.1094	2.8725	2.5094	2.6291	2.7489	2.8491	2.8275	2.6255	2.4951	2.8559	2.8949
	0.1073	2.8735	2.9057	2.6034	2.7612	2.5545	2.7046	2.6642	2.7901	2.7588	2.8832	2.8464	2.8727	2.7665	2.6974	2.8306	2.7608			0.1627	-1.5359	-1.2146	-0.2049	0.7522	3.7251	1.8138	1.888	0.6503	-3.8101	-2.5785	-4.0426	-3.2581	-1.5259	-1.8639	-1.0052	-0.9336			0.1105	2.9011	2.4772	2.5401	2.7274	2.8804	2.6995	2.468	2.5802	2.9929	2.6992
	0.1084	2.9377	2.908	2.4632	2.7736	2.6276	2.7196	2.6451	2.8329	2.8345	2.9062	2.6376	2.7612	2.6861	2.6979	2.9142	2.8967			0.1643	-1.5538	-1.0888	-0.6114	0.5514	3.6666	1.9075	2.0808	0.7843	-3.6651	-2.4344	-4.3815	-3.3041	-1.7266	-1.9491	-1.2737	-1.0249			0.1116	2.8757	2.4848	2.6469	2.782	2.7286	2.5265	2.5353	2.761	2.8844	2.6132
	0.1094	2.8725	2.9071	2.5094	2.7872	2.6291	2.7433	2.7489	2.8658	2.8491	2.8856	2.6255	2.6725	2.8559	2.8141	2.8496	2.8386			0.1659	-1.5349	-0.9785	-1.1782	0.3164	3.446	1.94	2.2648	0.8694	-3.7243	-2.3189	-4.5225	-3.3799	-1.9215	-2.0647	-1.5491	-1.1478			0.1126	2.9181	2.4276	2.722	2.8418	2.6259	2.4571	2.737	2.7364	2.7124	2.6176
	0.1105	2.9011	2.9026	2.4772	2.7996	2.5401	2.7701	2.7274	2.8773	2.8804	2.8256	2.468	2.6689	2.9929	2.8808	2.579	2.6759			0.1676	-1.3478	-0.8523	-1.6994	0.0838	3.1757	1.9426	2.5248	0.9404	-3.8749	-2.198	-4.4414	-3.4488	-2.0472	-2.1763	-1.6947	-1.2676			0.1137	2.8692	2.4348	2.7149	2.7835	2.5415	2.5688	2.8506	2.6758	2.5958	2.7003
	0.1116	2.8757	2.8944	2.4848	2.8087	2.6469	2.7943	2.782	2.862	2.7286	2.748	2.5353	2.7411	2.8844	2.8007	2.6814	2.6922			0.1692	-0.9421	-0.6807	-1.9851	-0.1115	2.9741	1.9462	2.9094	1.0308	-3.9492	-2.039	-4.1631	-3.4758	-2.0298	-2.2507	-1.5928	-1.351			0.1148	2.8403	2.4425	2.7577	2.758	2.4777	2.5879	2.7465	2.4916	2.729	2.7537
	0.1126	2.9181	2.8825	2.4276	2.8125	2.722	2.8104	2.8418	2.8228	2.6259	2.6821	2.737	2.817	2.7124	2.6757	2.8911	2.8231			0.1708	-0.3863	-0.4563	-1.9637	-0.2554	2.9008	1.9622	3.3948	1.1533	-3.8115	-1.83	-3.7684	-3.4472	-1.8305	-2.2752	-1.2201	-1.3851			0.1159	2.7024	2.4172	2.8317	2.5527	2.538	2.6639	2.6445	2.4497	2.766	2.5938
	0.1137	2.8692	2.8669	2.4348	2.8099	2.7149	2.8144	2.7835	2.7697	2.5415	2.6505	2.8506	2.8259	2.5958	2.6599	2.9127	2.7967			0.1724	0.1631	-0.1999	-1.7139	-0.3612	2.9269	1.9768	3.8885	1.2936	-3.422	-1.5857	-3.3722	-3.3782	-1.4765	-2.264	-0.6771	-1.384			0.1169	2.7435	2.4521	2.6859	2.5879	2.5187	2.7259	2.604	2.4987	2.8198	2.5255
	0.1148	2.8403	2.8481	2.4425	2.8002	2.7577	2.8048	2.758	2.7165	2.4777	2.6586	2.7465	2.7616	2.729	2.744	2.6086	2.669			0.1741	0.5453	0.0497	-1.4145	-0.4601	2.9569	1.9593	4.2709	1.419	-2.8468	-1.3391	-3.0799	-3.3025	-1.0614	-2.2487	-0.1511	-1.3797			0.118	2.7101	2.5412	2.6639	2.5414	2.5892	2.6498	2.5038	2.5453	2.6612	2.597
	0.1159	2.7024	2.8264	2.4172	2.7835	2.8317	2.7827	2.5527	2.6763	2.538	2.6918	2.6445	2.6835	2.766	2.7839	2.5904	2.6768			0.1757	0.6839	0.2559	-1.2434	-0.5815	2.8859	1.8819	4.4531	1.4988	-2.2143	-1.1215	-2.9438	-3.2523	-0.7135	-2.2597	0.1669	-1.4028			0.1191	2.692	2.5171	2.6576	2.5184	2.6859	2.5577	2.4796	2.6209	2.6488	2.67
	0.1169	2.7435	2.8026	2.4521	2.7607	2.6859	2.7514	2.5879	2.6571	2.5187	2.7246	2.604	2.6544	2.8198	2.723	2.6902	2.7524			0.1773	0.6288	0.4029	-1.2836	-0.7355	2.6602	1.7366	4.4202	1.5216	-1.6468	-0.9452	-2.9436	-3.2401	-0.5487	-2.3086	0.1697	-1.4652			0.1202	2.6493	2.4269	2.649	2.4444	2.5682	2.4559	2.5712	2.5487	2.6756	2.638
	0.118	2.7101	2.7774	2.5412	2.7333	2.6639	2.7162	2.5414	2.6585	2.5892	2.7344	2.5038	2.6797	2.6612	2.6603	2.739	2.7147			0.1789	0.5283	0.5021	-1.4885	-0.9067	2.3057	1.5413	4.2352	1.5016	-1.2044	-0.7977	-3.0034	-3.2517	-0.6308	-2.3821	-0.1213	-1.5536			0.1212	2.6277	2.488	2.5557	2.5605	2.6116	2.4929	2.5132	2.5157	2.7428	2.5613
	0.1191	2.692	2.7515	2.5171	2.7034	2.6576	2.683	2.5184	2.6727	2.6859	2.7141	2.4796	2.7083	2.6488	2.6735	2.6466	2.657			0.1806	0.5447	0.5826	-1.7186	-1.0628	1.912	1.3307	4.0045	1.4698	-0.8691	-0.6499	-3.0375	-3.2557	-0.9541	-2.4506	-0.5729	-1.6385			0.1223	2.5954	2.4731	2.5729	2.5004	2.5802	2.5218	2.4845	2.4559	2.6706	2.5364
	0.1202	2.6493	2.7257	2.4269	2.6733	2.649	2.6569	2.4444	2.6871	2.5682	2.6755	2.5712	2.6945	2.6756	2.6988	2.6004	2.685			0.1822	0.7633	0.6726	-1.825	-1.1732	1.5809	1.1389	3.8241	1.4558	-0.5721	-0.4743	-3	-3.2223	-1.4518	-2.4859	-1.0091	-1.6915			0.1234	2.4967	2.5123	2.5169	2.4833	2.4768	2.5409	2.5712	2.4903	2.6831	2.5247
	0.1212	2.6277	2.7009	2.488	2.6454	2.5557	2.6414	2.5605	2.6894	2.6116	2.6414	2.5132	2.6497	2.7428	2.6633	2.624	2.6775			0.1838	1.1431	0.7814	-1.7301	-1.2258	1.3724	0.9821	3.735	1.4714	-0.2428	-0.2611	-2.9092	-3.1404	-2.0226	-2.4775	-1.2925	-1.7018			0.1245	2.5083	2.4733	2.5439	2.5297	2.472	2.4943	2.5298	2.415	2.6989	2.5662
	0.1223	2.5954	2.6779	2.4731	2.6217	2.5729	2.6375	2.5004	2.6729	2.5802	2.6306	2.4845	2.6254	2.6706	2.6224	2.6442	2.6218			0.1855	1.5386	0.894	-1.4598	-1.2323	1.2753	0.8534	3.7136	1.5046	0.1491	-0.0239	-2.8336	-3.0236	-2.5601	-2.4381	-1.3792	-1.6819			0.1255	2.4897	2.4414	2.4646	2.4437	2.4923	2.4025	2.4803	2.4007	2.6939	2.5896
	0.1234	2.4967	2.6572	2.5123	2.6038	2.5169	2.6432	2.4833	2.6392	2.4768	2.6452	2.5712	2.6471	2.6831	2.649	2.6178	2.6509			0.1871	1.7795	0.979	-1.1156	-1.2206	1.2204	0.7306	3.6949	1.5281	0.5816	0.2085	-2.8445	-2.9015	-2.9758	-2.3954	-1.3198	-1.6594			0.1266	2.5386	2.458	2.5474	2.436	2.5859	2.4398	2.493	2.4517	2.5796	2.5904
	0.1245	2.5083	2.6395	2.4733	2.5925	2.5439	2.6543	2.5297	2.5976	2.472	2.6687	2.5298	2.6776	2.6989	2.6798	2.6019	2.675			0.1887	1.7628	1.0072	-0.8079	-1.2177	1.1229	0.5918	3.6161	1.5161	0.9992	0.409	-2.9646	-2.8023	-3.2099	-2.3758	-1.2156	-1.6607			0.1277	2.5126	2.4321	2.501	2.4196	2.526	2.4445	2.4119	2.5471	2.5388	2.4856
	0.1255	2.4897	2.625	2.4414	2.5877	2.4646	2.6649	2.4437	2.5619	2.4923	2.6761	2.4803	2.6591	2.6939	2.6222	2.4997	2.5833			0.1903	1.5073	0.9672	-0.5925	-1.2343	0.9312	0.4312	3.452	1.4598	1.349	0.5668	-3.1419	-2.7364	-3.2356	-2.3893	-1.1558	-1.6961			0.1287	2.4019	2.3409	2.5716	2.3638	2.4723	2.4853	2.4218	2.5014	2.6168	2.3864
	0.1266	2.5386	2.6139	2.458	2.5885	2.5474	2.6693	2.436	2.5439	2.5859	2.6505	2.493	2.5873	2.5796	2.5428	2.5001	2.5615			0.192	1.1404	0.8713	-0.4483	-1.2594	0.6529	0.2631	3.2236	1.3724	1.6094	0.693	-3.267	-2.6916	-3.0594	-2.424	-1.1731	-1.754			0.1298	2.3919	2.3491	2.6141	2.4289	2.3873	2.497	2.4344	2.3488	2.6915	2.4746
	0.1277	2.5126	2.6062	2.4321	2.5933	2.501	2.6632	2.4196	2.5485	2.526	2.5957	2.4119	2.5259	2.5388	2.5675	2.5419	2.6528			0.1936	0.8267	0.7482	-0.3055	-1.2677	0.3458	0.1146	2.9776	1.2816	1.7971	0.8128	-3.228	-2.641	-2.7215	-2.4545	-1.2382	-1.8091			0.1309	2.3986	2.3628	2.5025	2.3643	2.4188	2.4985	2.4699	2.3185	2.5583	2.5999
	0.1287	2.4019	2.6015	2.3409	2.5999	2.5716	2.6446	2.3638	2.5715	2.4723	2.5352	2.4218	2.5354	2.6168	2.6447	2.5292	2.6106			0.1952	0.6779	0.6267	-0.102	-1.2353	0.0807	0.0103	2.7531	1.2135	1.9518	0.9499	-2.9724	-2.5587	-2.292	-2.4565	-1.2916	-1.8374			0.132	2.4269	2.2543	2.4941	2.4634	2.3256	2.4114	2.5954	2.3791	2.4165	2.4565
	0.1298	2.3919	2.5995	2.3491	2.6059	2.6141	2.6146	2.4289	2.6003	2.3873	2.4982	2.4344	2.5979	2.6915	2.6187	2.4506	2.499			0.1968	0.6949	0.5204	0.1667	-1.1538	-0.0993	-0.0422	2.5557	1.1782	2.1103	1.1126	-2.5449	-2.4359	-1.8607	-2.4213	-1.2896	-1.83			0.133	2.4037	2.3413	2.3705	2.5025	2.3785	2.3067	2.4638	2.4567	2.4703	2.3739
	0.1309	2.3986	2.5995	2.3628	2.609	2.5025	2.5773	2.3643	2.6198	2.4188	2.5004	2.4699	2.6321	2.5583	2.5116	2.5224	2.5605			0.1985	0.7731	0.4228	0.4387	-1.0352	-0.2014	-0.0563	2.3566	1.1653	2.2883	1.2887	-2.0764	-2.2847	-1.5185	-2.3602	-1.2364	-1.798			0.1341	2.4438	2.2666	2.4556	2.4584	2.4208	2.3384	2.2935	2.3934	2.4981	2.4273
	0.132	2.4269	2.6008	2.2543	2.6073	2.4941	2.5385	2.4634	2.6184	2.3256	2.5338	2.5954	2.5879	2.4165	2.4919	2.6071	2.6167			0.2001	0.7648	0.3144	0.6207	-0.9048	-0.2742	-0.0596	2.1158	1.1509	2.4793	1.4533	-1.7294	-2.1313	-1.3332	-2.2978	-1.1834	-1.7654			0.1352	2.4349	2.2812	2.4414	2.4438	2.4648	2.3395	2.3071	2.3059	2.5066	2.4772
	0.133	2.4037	2.6024	2.3413	2.5996	2.3705	2.5044	2.5025	2.5935	2.3785	2.571	2.4638	2.5067	2.4703	2.5686	2.4336	2.509			0.2017	0.5641	0.1769	0.6473	-0.7865	-0.3765	-0.0789	1.8133	1.1125	2.669	1.5828	-1.6246	-2.0003	-1.3306	-2.2569	-1.199	-1.755			0.1363	2.4577	2.2478	2.3487	2.3987	2.4281	2.3656	2.4262	2.252	2.4626	2.4062
	0.1341	2.4438	2.6037	2.2666	2.5854	2.4556	2.48	2.4584	2.5523	2.4208	2.5834	2.2935	2.4698	2.4981	2.581	2.3428	2.4845			0.2034	0.1664	0.0072	0.5255	-0.6901	-0.5419	-0.1265	1.4684	1.0425	2.8522	1.6682	-1.7874	-1.9008	-1.4876	-2.2461	-1.3259	-1.7751			0.1373	2.4098	2.2238	2.3179	2.234	2.3961	2.4028	2.4419	2.3276	2.4172	2.3197
	0.1352	2.4349	2.6037	2.2812	2.5656	2.4414	2.4677	2.4438	2.5087	2.4648	2.5606	2.3071	2.4991	2.5066	2.5008	2.4903	2.5597			0.205	-0.3294	-0.1786	0.3391	-0.6063	-0.7616	-0.1962	1.1351	0.9523	3.0391	1.72	-2.1378	-1.822	-1.7429	-2.2549	-1.5538	-1.8155			0.1384	2.4764	2.2522	2.3371	2.2146	2.3963	2.3424	2.4077	2.3574	2.4232	2.3299
	0.1363	2.4577	2.6018	2.2478	2.5414	2.3487	2.4667	2.3987	2.4768	2.4281	2.5162	2.4262	2.5362	2.4626	2.467	2.4644	2.5152			0.2066	-0.7738	-0.3524	0.208	-0.5143	-0.9934	-0.2691	0.8733	0.8658	3.2473	1.7605	-2.5296	-1.7401	-2.0191	-2.2608	-1.8193	-1.854			0.1395	2.4033	2.2455	2.3109	2.2799	2.3554	2.3362	2.3911	2.3453	2.4514	2.4074
	0.1373	2.4098	2.5972	2.2238	2.5151	2.3179	2.473	2.234	2.4639	2.3961	2.4769	2.4419	2.5239	2.4172	2.5058	2.331	2.4643			0.2082	-1.0443	-0.4884	0.2259	-0.3949	-1.1896	-0.3271	0.7154	0.8051	3.4824	1.811	-2.8155	-1.6328	-2.2482	-2.2426	-2.0353	-1.8698			0.1405	2.3822	2.256	2.3337	2.2702	2.3156	2.2277	2.3172	2.2362	2.434	2.3451
	0.1384	2.4764	2.5896	2.2522	2.4891	2.3371	2.4808	2.2146	2.4675	2.3963	2.4618	2.4077	2.4789	2.4232	2.5052	2.383	2.4994			0.2099	-1.1042	-0.5758	0.4119	-0.2432	-1.3257	-0.365	0.6478	0.7783	3.7247	1.8789	-2.9061	-1.4923	-2.3891	-2.1928	-2.1313	-1.8556			0.1416	2.3256	2.2781	2.3851	2.2638	2.3101	2.2629	2.3175	2.2424	2.4049	2.3423
	0.1395	2.4033	2.5789	2.2455	2.4656	2.3109	2.4841	2.2799	2.4768	2.3554	2.4687	2.3911	2.4579	2.4514	2.4612	2.4457	2.4757			0.2115	-1.0119	-0.6229	0.7031	-0.0722	-1.412	-0.3939	0.6184	0.775	3.93	1.9539	-2.7938	-1.3299	-2.431	-2.1216	-2.0831	-1.8217			0.1427	2.3047	2.3167	2.3652	2.2912	2.327	2.2812	2.3056	2.2503	2.3759	2.2924
	0.1405	2.3822	2.5649	2.256	2.4467	2.3337	2.4782	2.2702	2.4783	2.3156	2.477	2.3172	2.4705	2.434	2.4611	2.3949	2.4522			0.2131	-0.8792	-0.6502	0.9911	0.0935	-1.4814	-0.4352	0.5669	0.7734	4.0491	2.0145	-2.5361	-1.1685	-2.3862	-2.0505	-1.9199	-1.789			0.1438	2.3147	2.2555	2.2713	2.3286	2.2629	2.2556	2.2815	2.2211	2.35	2.326
	0.1416	2.3256	2.5481	2.2781	2.4334	2.3851	2.4617	2.2638	2.4638	2.3101	2.4657	2.3175	2.4689	2.4049	2.4711	2.322	2.4722			0.2147	-0.8043	-0.6769	1.1804	0.2313	-1.5632	-0.5074	0.461	0.7526	4.0545	2.0405	-2.2113	-1.0297	-2.2773	-1.9995	-1.7047	-1.7771			0.1448	2.3325	2.2648	2.3335	2.2673	2.2395	2.2524	2.2626	2.2413	2.3924	2.2811
	0.1427	2.3047	2.5289	2.3167	2.4261	2.3652	2.4362	2.2912	2.4342	2.327	2.4322	2.3056	2.4283	2.3759	2.4247	2.3207	2.4214			0.2164	-0.8191	-0.7091	1.2349	0.332	-1.6592	-0.6148	0.315	0.7051	3.9589	2.0252	-1.8745	-0.9212	-2.129	-1.9759	-1.5045	-1.7928			0.1459	2.3252	2.2952	2.3224	2.2716	2.2142	2.2087	2.2761	2.2263	2.3751	2.3128
	0.1438	2.3147	2.508	2.2555	2.424	2.2713	2.4065	2.3286	2.3999	2.2629	2.3952	2.2815	2.3927	2.35	2.3997	2.3464	2.4143			0.218	-0.8785	-0.7355	1.186	0.4039	-1.7392	-0.744	0.1817	0.6403	3.8131	1.9784	-1.5394	-0.8333	-1.9661	-1.97	-1.3638	-1.8263			0.147	2.2967	2.2132	2.3088	2.1992	2.2142	2.2346	2.2959	2.2178	2.3146	2.1726
	0.1448	2.3325	2.4862	2.2648	2.4252	2.3335	2.3787	2.2673	2.3747	2.2395	2.3792	2.2626	2.4083	2.3924	2.4436	2.3618	2.4578			0.2196	-0.8944	-0.7344	1.1021	0.4664	-1.7595	-0.8702	0.1206	0.5782	3.6823	1.9209	-1.1901	-0.7446	-1.8161	-1.9616	-1.295	-1.8574			0.1481	2.2634	2.223	2.2006	2.1954	2.1877	2.2571	2.3535	2.1376	2.2785	2.2256
	0.1459	2.3252	2.4643	2.2952	2.4277	2.3224	2.3586	2.2716	2.3684	2.2142	2.393	2.2761	2.4445	2.3751	2.438	2.3504	2.383			0.2212	-0.7933	-0.6869	1.0379	0.5378	-1.6928	-0.9694	0.1604	0.5374	3.6126	1.872	-0.8133	-0.6355	-1.7093	-1.932	-1.285	-1.868			0.1491	2.1893	2.1508	2.1664	2.2141	2.3151	2.2618	2.2671	2.0948	2.3	2.2668
	0.147	2.2967	2.4432	2.2132	2.429	2.3088	2.3494	2.1992	2.3806	2.2142	2.4202	2.2959	2.4309	2.3146	2.3576	2.275	2.3638			0.2229	-0.5618	-0.5878	0.9977	0.6237	-1.5516	-1.0301	0.2794	0.5238	3.6066	1.8389	-0.4259	-0.4992	-1.6731	-1.8745	-1.3114	-1.8518
	0.1481	2.2634	2.4237	2.223	2.4268	2.2006	2.3512	2.1954	2.4005	2.1877	2.4316	2.3535	2.3644	2.2785	2.3494	2.3288	2.4312			0.2245	-0.2554	-0.4502	0.9329	0.7142	-1.3887	-1.0565	0.4126	0.5274	3.6214	1.8132	-0.0796	-0.3456	-1.7194	-1.7982	-1.3546	-1.8181
	0.1491	2.1893	2.4065	2.1508	2.4195	2.1664	2.3602	2.2141	2.413	2.3151	2.409	2.2671	2.3213	2.3	2.4104	2.2331	2.3581			0.2261	0.0335	-0.2988	0.7767	0.7889	-1.272	-1.0637	0.4855	0.5277	3.5917	1.7763	0.1618	-0.195	-1.8337	-1.722	-1.4017	-1.7858
																				0.2278	0.2266	-0.1581	0.493	0.8289	-1.2483	-1.0664	0.4531	0.5059	3.4649	1.7113	0.2598	-0.0664	-1.9738	-1.6635	-1.4419	-1.7722
																				0.2294	0.3016	-0.0408	0.1089	0.8271	-1.3139	-1.0691	0.3233	0.4549	3.2303	1.6129	0.2289	0.0335	-2.0824	-1.6287	-1.4618	-1.7825
																				0.231	0.2989	0.0558	-0.2898	0.7917	-1.4121	-1.0629	0.1525	0.383	2.9249	1.4909	0.1373	0.1139	-2.1101	-1.6089	-1.4466	-1.8074
																				0.2326	0.2942	0.1447	-0.599	0.7409	-1.4599	-1.0313	0.0141	0.3079	2.6138	1.3643	0.079	0.1937	-2.0387	-1.5858	-1.3892	-1.8285
																				0.2343	0.3512	0.2386	-0.7504	0.6919	-1.3899	-0.9603	-0.0412	0.2462	2.3554	1.2509	0.1296	0.2906	-1.8902	-1.5427	-1.3013	-1.8291
																				0.2359	0.4848	0.3394	-0.7471	0.6515	-1.1862	-0.8484	-0.012	0.2033	2.1709	1.1574	0.3119	0.4105	-1.7171	-1.4739	-1.2166	-1.804
																				0.2375	0.6544	0.4361	-0.6604	0.6129	-0.8934	-0.7086	0.0542	0.1705	2.034	1.0766	0.5882	0.5444	-1.5759	-1.3875	-1.1811	-1.7618
																				0.2391	0.7887	0.5092	-0.5892	0.5609	-0.5948	-0.5634	0.0869	0.1302	1.8871	0.9923	0.8844	0.6741	-1.4978	-1.3004	-1.2326	-1.7198
																				0.2408	0.8275	0.5417	-0.6046	0.4819	-0.3699	-0.434	0.0291	0.0667	1.6739	0.8897	1.1304	0.7826	-1.4722	-1.2284	-1.3777	-1.6936
																				0.2424	0.7538	0.5281	-0.7109	0.3731	-0.2542	-0.3304	-0.1348	-0.0253	1.3709	0.7645	1.2954	0.8643	-1.4522	-1.1767	-1.5816	-1.688
																				0.244	0.6	0.4775	-0.8463	0.2451	-0.2234	-0.2489	-0.3758	-0.137	1.001	0.6255	1.3981	0.9273	-1.3811	-1.1373	-1.7765	-1.6943
																				0.2456	0.4256	0.408	-0.9208	0.1165	-0.2089	-0.1762	-0.6387	-0.251	0.6227	0.4901	1.4877	0.9887	-1.2252	-1.0942	-1.8878	-1.6957
																				0.2473	0.2819	0.3369	-0.8695	0.0045	-0.1361	-0.0991	-0.8722	-0.351	0.3011	0.3741	1.6093	1.0641	-0.9954	-1.0324	-1.8668	-1.6771
																				0.2489	0.1858	0.2714	-0.6906	-0.0842	0.0349	-0.0127	-1.0514	-0.431	0.0775	0.2831	1.7741	1.1585	-0.7451	-0.9472	-1.7131	-1.6338
																				0.2505	0.1169	0.2067	-0.4457	-0.1558	0.2888	0.0764	-1.1816	-0.4972	-0.0481	0.2103	1.9532	1.2636	-0.5451	-0.846	-1.4763	-1.5738
																				0.2522	0.039	0.1305	-0.224	-0.2242	0.5644	0.1549	-1.2833	-0.5641	-0.1123	0.1407	2.0977	1.3626	-0.4473	-0.7447	-1.2348	-1.5133
																				0.2538	-0.0712	0.0328	-0.0901	-0.3019	0.787	0.2116	-1.371	-0.6444	-0.1678	0.0608	2.1724	1.4405	-0.4581	-0.6573	-1.0637	-1.4667
																				0.2554	-0.2044	-0.0855	-0.0488	-0.3918	0.9072	0.2452	-1.4392	-0.7412	-0.2577	-0.0336	2.1823	1.492	-0.5341	-0.5887	-1.005	-1.4388
																				0.257	-0.3233	-0.2107	-0.0452	-0.4844	0.9234	0.2659	-1.4658	-0.8453	-0.3996	-0.135	2.1738	1.5245	-0.6034	-0.5319	-1.0547	-1.4222
																				0.2587	-0.3865	-0.3217	-0.0006	-0.5626	0.8788	0.2909	-1.4308	-0.9402	-0.5846	-0.2283	2.2101	1.5533	-0.6015	-0.4726	-1.1716	-1.4017
																				0.2603	-0.377	-0.399	0.1361	-0.6114	0.8347	0.3351	-1.3368	-1.0104	-0.7902	-0.2999	2.3322	1.5923	-0.5016	-0.3976	-1.2993	-1.3637
																				0.2619	-0.3168	-0.4344	0.3544	-0.6248	0.8373	0.4031	-1.2174	-1.05	-0.9952	-0.3454	2.5305	1.6457	-0.3252	-0.3029	-1.3912	-1.3038
																				0.2635	-0.2563	-0.4327	0.5843	-0.6093	0.8958	0.4868	-1.1267	-1.0649	-1.1891	-0.3718	2.744	1.706	-0.127	-0.1957	-1.425	-1.2293
																				0.2652	-0.2451	-0.4081	0.7352	-0.5792	0.9818	0.5699	-1.1128	-1.068	-1.3695	-0.3933	2.8892	1.7579	0.0348	-0.0904	-1.4027	-1.1548
																				0.2668	-0.3006	-0.375	0.7486	-0.5479	1.0499	0.6365	-1.191	-1.0715	-1.5332	-0.4228	2.9056	1.7878	0.1276	0.0001	-1.3403	-1.0939
																				0.2684	-0.3939	-0.3403	0.6344	-0.5209	1.0651	0.6783	-1.3321	-1.0789	-1.668	-0.4647	2.7913	1.7911	0.1567	0.0714	-1.2542	-1.0512
																				0.27	-0.4631	-0.3006	0.4685	-0.4928	1.0207	0.6977	-1.4734	-1.0829	-1.7539	-0.5126	2.6092	1.7749	0.1553	0.1299	-1.1549	-1.0203
																				0.2717	-0.4467	-0.2466	0.352	-0.4523	0.9385	0.7041	-1.5483	-1.0698	-1.7723	-0.5534	2.4586	1.753	0.1602	0.1885	-1.0484	-0.9877
																				0.2733	-0.319	-0.1703	0.3542	-0.389	0.8521	0.7062	-1.5187	-1.0276	-1.7206	-0.5754	2.4257	1.7383	0.1898	0.259	-0.9436	-0.941
																				0.2749	-0.1069	-0.0726	0.4726	-0.3013	0.7841	0.7055	-1.3929	-0.953	-1.6189	-0.5753	2.5391	1.7346	0.2353	0.345	-0.8561	-0.8763
																				0.2766	0.1222	0.0353	0.6313	-0.1976	0.7326	0.6951	-1.2184	-0.8536	-1.5053	-0.5599	2.7537	1.7353	0.2726	0.4399	-0.806	-0.7997
																				0.2782	0.2949	0.1358	0.7212	-0.0928	0.674	0.6629	-1.0549	-0.7438	-1.4188	-0.5426	2.9716	1.7269	0.2839	0.5307	-0.8068	-0.7242
																				0.2798	0.3694	0.2133	0.6601	-0.0003	0.5805	0.5999	-0.9403	-0.6367	-1.3796	-0.5354	3.0895	1.6973	0.2759	0.6059	-0.8549	-0.6617
																				0.2814	0.3551	0.2608	0.4382	0.0742	0.44	0.5063	-0.8703	-0.538	-1.3771	-0.5423	3.0479	1.643	0.2818	0.6617	-0.925	-0.6164
																				0.2831	0.3033	0.282	0.1259	0.1353	0.2669	0.3927	-0.8011	-0.4433	-1.3743	-0.5576	2.8569	1.5708	0.3437	0.7041	-0.9772	-0.5824
																				0.2847	0.2745	0.2875	-0.1632	0.193	0.0958	0.2761	-0.674	-0.3425	-1.3266	-0.5695	2.5862	1.4938	0.4853	0.7453	-0.9736	-0.5476
																				0.2863	0.3016	0.2869	-0.3313	0.2561	-0.0372	0.1724	-0.449	-0.2266	-1.207	-0.5673	2.3258	1.4242	0.6921	0.7961	-0.8961	-0.5011
																				0.2879	0.37	0.2829	-0.3475	0.3258	-0.1163	0.089	-0.128	-0.0947	-1.0224	-0.5482	2.1397	1.3657	0.9119	0.8598	-0.756	-0.4389
																				0.2896	0.4257	0.2696	-0.2604	0.3938	-0.1555	0.023	0.2434	0.0447	-0.813	-0.5183	2.0366	1.3126	1.0773	0.9305	-0.5891	-0.3665
																				0.2912	0.4073	0.2364	-0.1687	0.4462	-0.192	-0.0354	0.5961	0.1775	-0.6337	-0.4897	1.9724	1.2531	1.1407	0.9966	-0.4385	-0.2953
																				0.2928	0.2822	0.1756	-0.1637	0.4714	-0.2646	-0.0961	0.8694	0.2909	-0.5269	-0.473	1.8819	1.1764	1.1018	1.0477	-0.3348	-0.2357
																				0.2945	0.0683	0.0887	-0.2776	0.4655	-0.391	-0.163	1.0361	0.3796	-0.5016	-0.4717	1.72	1.0799	1.0123	1.0806	-0.2819	-0.191
																				0.2961	-0.1739	-0.0126	-0.4648	0.4348	-0.556	-0.232	1.1094	0.4479	-0.5287	-0.4801	1.4899	0.9701	0.9525	1.1011	-0.2582	-0.1558
																				0.2977	-0.3704	-0.1099	-0.6273	0.3915	-0.7183	-0.2941	1.1294	0.5059	-0.5564	-0.487	1.2423	0.8596	0.9925	1.1204	-0.2305	-0.1192
																				0.2993	-0.4707	-0.1868	-0.6682	0.3474	-0.8314	-0.3415	1.1387	0.5627	-0.5364	-0.4825	1.0471	0.7592	1.1559	1.1483	-0.1732	-0.0713
																				0.301	-0.4691	-0.2346	-0.5455	0.3074	-0.8687	-0.3729	1.1598	0.6208	-0.4489	-0.4635	0.9533	0.6729	1.4065	1.188	-0.0818	-0.0092
																				0.3026	-0.4015	-0.2551	-0.2954	0.2679	-0.8368	-0.3946	1.1881	0.6742	-0.3118	-0.4355	0.9589	0.5953	1.6652	1.2339	0.0255	0.062
																				0.3042	-0.319	-0.2575	-0.0139	0.22	-0.7708	-0.4171	1.201	0.712	-0.1709	-0.4091	1.0085	0.5155	1.8483	1.2752	0.12	0.1319
																				0.3058	-0.2564	-0.251	0.1934	0.1562	-0.7145	-0.4485	1.1764	0.7253	-0.0763	-0.3937	1.0182	0.424	1.9078	1.3026	0.1793	0.1911
																				0.3075	-0.2135	-0.2399	0.2642	0.0755	-0.6951	-0.4893	1.1096	0.7117	-0.058	-0.392	0.9163	0.3183	1.8535	1.313	0.2008	0.2367
																				0.3091	-0.1599	-0.221	0.2088	-0.0146	-0.7086	-0.5311	1.0173	0.6781	-0.1114	-0.3983	0.6775	0.2044	1.7447	1.3117	0.2026	0.274
																				0.3107	-0.0598	-0.1872	0.0984	-0.1018	-0.7223	-0.5606	0.9287	0.6363	-0.2012	-0.4023	0.3343	0.0937	1.6586	1.3088	0.2126	0.3126
																				0.3123	0.0988	-0.1332	0.0229	-0.1747	-0.6934	-0.5658	0.8676	0.5972	-0.2791	-0.3943	-0.0398	-0.0038	1.6506	1.3134	0.253	0.3614
																				0.314	0.2902	-0.0608	0.0397	-0.2284	-0.5947	-0.5421	0.8394	0.5652	-0.3066	-0.3716	-0.3653	-0.0849	1.7292	1.328	0.3274	0.4225
																				0.3156	0.4592	0.02	0.144	-0.266	-0.4302	-0.4939	0.8272	0.5368	-0.2705	-0.339	-0.591	-0.1548	1.8562	1.3472	0.4203	0.4907
																				0.3172	0.5497	0.0948	0.2746	-0.2953	-0.235	-0.4316	0.8021	0.5036	-0.1854	-0.3062	-0.7126	-0.2236	1.9715	1.3612	0.5066	0.5559
																				0.3189	0.5347	0.1506	0.351	-0.3233	-0.0583	-0.366	0.7391	0.4586	-0.0836	-0.2818	-0.7656	-0.3003	2.0273	1.3611	0.568	0.6096
																				0.3205	0.4312	0.182	0.3209	-0.351	0.0619	-0.3027	0.6305	0.4005	0.0022	-0.2679	-0.8018	-0.3872	2.0132	1.3443	0.6032	0.6491
																				0.3221	0.2911	0.1916	0.1907	-0.3725	0.1164	-0.2407	0.4903	0.3359	0.052	-0.2594	-0.8609	-0.4788	1.958	1.3157	0.6297	0.6794
																				0.3237	0.1714	0.188	0.0227	-0.3778	0.1283	-0.1749	0.3462	0.2753	0.0644	-0.2465	-0.9537	-0.5647	1.9096	1.2846	0.6725	0.7096
																				0.3254	0.1036	0.1791	-0.0981	-0.3591	0.1384	-0.1008	0.2271	0.2282	0.0523	-0.2209	-1.064	-0.636	1.9047	1.2594	0.749	0.748
																				0.327	0.0778	0.1673	-0.1106	-0.3152	0.1834	-0.0194	0.1509	0.1973	0.0339	-0.18	-1.165	-0.6898	1.9452	1.2424	0.8569	0.7964
																				0.3286	0.0527	0.1488	-0.0109	-0.253	0.2767	0.0622	0.1205	0.1778	0.0242	-0.1286	-1.2404	-0.7312	1.9959	1.2288	0.9738	0.8499
																				0.3302	-0.0149	0.1162	0.1448	-0.1843	0.403	0.134	0.1261	0.1602	0.0314	-0.0761	-1.2958	-0.7694	2.003	1.2096	1.068	0.8991
																				0.3319	-0.1388	0.0647	0.268	-0.1198	0.5289	0.1882	0.1525	0.1358	0.0575	-0.0304	-1.3568	-0.8127	1.9241	1.177	1.1148	0.9358
																				0.3335	-0.2895	-0.0033	0.283	-0.0643	0.6211	0.2235	0.1839	0.1017	0.1013	0.006	-1.4524	-0.8635	1.7519	1.1287	1.111	0.958
																				0.3351	-0.4058	-0.0777	0.1631	-0.0157	0.6637	0.2461	0.2051	0.0618	0.16	0.0374	-1.5975	-0.9164	1.5209	1.0696	1.0768	0.9703
																				0.3367	-0.4284	-0.1433	-0.0567	0.0329	0.664	0.2662	0.1996	0.024	0.2292	0.0725	-1.7807	-0.9619	1.2913	1.0087	1.0472	0.9817
																				0.3384	-0.3345	-0.1872	-0.2988	0.0873	0.6449	0.2926	0.1496	-0.0047	0.3012	0.1185	-1.9673	-0.9919	1.1217	0.9539	1.0546	1
																				0.34	-0.1552	-0.2029	-0.4802	0.1479	0.6289	0.3275	0.0411	-0.0232	0.3655	0.1771	-2.1135	-1.0037	1.0433	0.9075	1.1133	1.0275
																				0.3416	0.0365	-0.1932	-0.5488	0.2084	0.6244	0.3658	-0.1269	-0.037	0.4115	0.2431	-2.1847	-1.0023	1.0491	0.8654	1.2128	1.0595
																				0.3433	0.1612	-0.1667	-0.5025	0.2587	0.6208	0.3975	-0.3343	-0.0553	0.4342	0.3075	-2.1698	-0.9963	1.1024	0.8195	1.3239	1.0878
																				0.3449	0.1739	-0.1331	-0.3823	0.2896	0.5955	0.413	-0.5392	-0.086	0.438	0.3621	-2.0827	-0.9935	1.157	0.7626	1.4126	1.1047
																				0.3465	0.087	-0.098	-0.2466	0.2978	0.5287	0.4082	-0.6901	-0.1314	0.4365	0.4042	-1.9543	-0.9962	1.1792	0.6931	1.456	1.1082
																				0.3481	-0.0358	-0.0618	-0.1419	0.2868	0.416	0.3853	-0.7459	-0.1867	0.4474	0.4374	-1.8177	-0.9997	1.1587	0.6156	1.4519	1.1027
																				0.3498	-0.1134	-0.0212	-0.0838	0.2645	0.2722	0.3515	-0.6966	-0.243	0.4832	0.4691	-1.697	-0.9954	1.1045	0.5386	1.4172	1.0964
																				0.3514	-0.0888	0.0258	-0.0568	0.2382	0.1247	0.3136	-0.5723	-0.2921	0.5445	0.5054	-1.6015	-0.9761	1.0318	0.4693	1.3784	1.0965
																				0.353	0.0407	0.0765	-0.0292	0.2108	-0.0002	0.2747	-0.4342	-0.331	0.6188	0.5476	-1.5293	-0.9399	0.9482	0.41	1.3588	1.1051
																				0.3546	0.2236	0.1227	0.0261	0.1798	-0.0888	0.2329	-0.3492	-0.3625	0.6862	0.5904	-1.4733	-0.8916	0.8487	0.3567	1.3689	1.1183
																				0.3563	0.3805	0.1538	0.1164	0.1395	-0.1444	0.1833	-0.3601	-0.393	0.7298	0.6252	-1.4277	-0.8399	0.7211	0.3017	1.4042	1.1282
																				0.3579	0.4441	0.1617	0.2266	0.0857	-0.1815	0.1226	-0.4653	-0.4276	0.7437	0.6445	-1.3892	-0.7924	0.5592	0.2385	1.4503	1.1279
																				0.3595	0.3907	0.1451	0.3274	0.0198	-0.2147	0.0525	-0.6189	-0.4663	0.7357	0.6459	-1.3556	-0.7514	0.3722	0.1653	1.4913	1.1154
																				0.3612	0.2468	0.1099	0.3885	-0.051	-0.2495	-0.0202	-0.7529	-0.5033	0.7212	0.633	-1.3214	-0.713	0.1857	0.0866	1.5172	1.0945
																				0.3628	0.0709	0.0667	0.3901	-0.1162	-0.2807	-0.0859	-0.8096	-0.5291	0.7132	0.6129	-1.278	-0.6698	0.0313	0.0099	1.5263	1.0724
																				0.3644	-0.0786	0.0258	0.3287	-0.1666	-0.2988	-0.1373	-0.7692	-0.5357	0.7132	0.5922	-1.2153	-0.6153	-0.069	-0.0579	1.5229	1.0554
																				0.366	-0.1709	-0.0076	0.2155	-0.1986	-0.3001	-0.1727	-0.6575	-0.5205	0.71	0.5724	-1.127	-0.5481	-0.1147	-0.1151	1.5129	1.0455
																				0.3677	-0.2106	-0.0342	0.0727	-0.2149	-0.293	-0.1968	-0.5308	-0.4871	0.6863	0.5496	-1.014	-0.4732	-0.1282	-0.1655	1.4994	1.0387
																				0.3693	-0.2242	-0.0584	-0.0716	-0.2223	-0.2952	-0.2179	-0.4451	-0.4429	0.63	0.5167	-0.885	-0.3989	-0.1444	-0.2162	1.4811	1.0281
																				0.3709	-0.2359	-0.0837	-0.188	-0.2266	-0.3231	-0.2428	-0.4267	-0.3948	0.5433	0.4678	-0.7514	-0.3323	-0.1938	-0.2734	1.4536	1.0076
																				0.3725	-0.2484	-0.1095	-0.2508	-0.2297	-0.3781	-0.2735	-0.4585	-0.3454	0.4434	0.402	-0.6218	-0.2757	-0.2893	-0.3386	1.4124	0.9755
																				0.3742	-0.2409	-0.1297	-0.245	-0.2279	-0.4402	-0.3054	-0.4902	-0.2922	0.3532	0.324	-0.4969	-0.2255	-0.4224	-0.4077	1.3553	0.9355
																				0.3758	-0.1849	-0.136	-0.1723	-0.2146	-0.4725	-0.3302	-0.465	-0.2297	0.2877	0.242	-0.3698	-0.1746	-0.5709	-0.4733	1.2834	0.8944
																				0.3774	-0.0682	-0.122	-0.0546	-0.1846	-0.4378	-0.3401	-0.3495	-0.154	0.2431	0.1632	-0.2301	-0.117	-0.7131	-0.5293	1.2014	0.8581
																				0.379	0.0904	-0.0875	0.0697	-0.1375	-0.3188	-0.3318	-0.1501	-0.0659	0.1957	0.0904	-0.0714	-0.0514	-0.8392	-0.5737	1.116	0.8279
																				0.3807	0.2441	-0.0391	0.1576	-0.0789	-0.1318	-0.3077	0.0912	0.0279	0.1137	0.0213	0.1045	0.0179	-0.9547	-0.6102	1.0355	0.8004
																				0.3823	0.3392	0.0121	0.1781	-0.018	0.0755	-0.2739	0.3197	0.118	-0.0256	-0.0497	0.2873	0.0833	-1.0725	-0.6453	0.9686	0.7692
																				0.3839	0.3436	0.0553	0.1262	0.0368	0.2417	-0.2368	0.4946	0.1957	-0.2204	-0.1268	0.4625	0.1383	-1.2019	-0.6845	0.9225	0.7291
																				0.3856	0.2644	0.084	0.0268	0.0811	0.3179	-0.1993	0.6062	0.2573	-0.4411	-0.2101	0.6189	0.1811	-1.3382	-0.7292	0.9009	0.6791
																				0.3872	0.1453	0.0978	-0.0751	0.1155	0.2908	-0.16	0.6736	0.3045	-0.641	-0.2944	0.7534	0.2155	-1.4627	-0.7754	0.9011	0.6233
																				0.3888	0.0444	0.1001	-0.1346	0.144	0.1894	-0.1153	0.7268	0.3425	-0.7771	-0.3717	0.8712	0.2483	-1.5516	-0.8163	0.9127	0.5681
																				0.3904	0.003	0.0955	-0.1275	0.17	0.0732	-0.0625	0.7838	0.376	-0.8301	-0.4351	0.9813	0.2855	-1.5891	-0.846	0.9193	0.519
																				0.3921	0.0243	0.0857	-0.062	0.1932	0.0059	-0.003	0.8371	0.4059	-0.8137	-0.482	1.0892	0.3282	-1.5774	-0.8631	0.9027	0.4772
																				0.3937	0.0733	0.0691	0.0255	0.2091	0.0263	0.0578	0.8578	0.4285	-0.7675	-0.515	1.192	0.3726	-1.5365	-0.8709	0.85	0.439
																				0.3953	0.0974	0.0429	0.0893	0.2114	0.1316	0.1122	0.8144	0.4377	-0.738	-0.54	1.2778	0.4118	-1.4949	-0.8757	0.7586	0.3983
																				0.3969	0.0576	0.0064	0.0986	0.1954	0.2794	0.1545	0.6961	0.429	-0.7554	-0.5618	1.3305	0.4399	-1.475	-0.883	0.6385	0.35
																				0.3986	-0.0486	-0.0366	0.0529	0.1613	0.4082	0.1834	0.5245	0.4024	-0.8193	-0.5814	1.3383	0.4555	-1.4827	-0.8942	0.5087	0.2934
																				0.4002	-0.1837	-0.0776	-0.0166	0.1148	0.4662	0.2028	0.3482	0.3632	-0.9004	-0.5952	1.2994	0.4622	-1.5056	-0.9057	0.3903	0.2324
																				0.4018	-0.2897	-0.1064	-0.0643	0.0646	0.4337	0.2189	0.2197	0.3197	-0.9555	-0.5973	1.2251	0.4665	-1.5222	-0.9115	0.2983	0.1734
																				0.4034	-0.3182	-0.1154	-0.0544	0.0184	0.3308	0.2367	0.1691	0.279	-0.949	-0.5826	1.1355	0.4741	-1.5156	-0.9063	0.2361	0.1216
																				0.4051	-0.2547	-0.103	0.0188	-0.0202	0.2051	0.2566	0.188	0.2444	-0.8698	-0.5505	1.0527	0.4862	-1.4842	-0.8891	0.1959	0.078
																				0.4067	-0.126	-0.0743	0.1263	-0.0524	0.1079	0.2737	0.2326	0.2141	-0.735	-0.5053	0.9929	0.4994	-1.4427	-0.8634	0.163	0.0387
																				0.4083	0.0156	-0.0387	0.2176	-0.0822	0.0704	0.2807	0.2467	0.1833	-0.5796	-0.4539	0.9623	0.5071	-1.4132	-0.8354	0.1235	-0.0024
																				0.41	0.1191	-0.0055	0.245	-0.1131	0.0897	0.2712	0.1906	0.148	-0.4393	-0.4027	0.9564	0.5043	-1.4108	-0.8103	0.0694	-0.0504
																				0.4116	0.1588	0.0197	0.1872	-0.1445	0.1331	0.2437	0.0617	0.1076	-0.3346	-0.3541	0.9635	0.4897	-1.4331	-0.7896	0.0004	-0.106
																				0.4132	0.143	0.0366	0.0598	-0.1718	0.155	0.2018	-0.104	0.0658	-0.264	-0.3059	0.9698	0.4671	-1.4589	-0.7701	-0.0782	-0.1654
																				0.4148	0.1026	0.0479	-0.0929	-0.1881	0.1192	0.1528	-0.2514	0.0285	-0.21	-0.2538	0.9628	0.4428	-1.4575	-0.7462	-0.1605	-0.2225
																				0.4165	0.0692	0.0569	-0.2186	-0.1876	0.0153	0.104	-0.3348	0.0003	-0.1505	-0.194	0.9331	0.4225	-1.4043	-0.7131	-0.2437	-0.2719
																				0.4181	0.0552	0.064	-0.2803	-0.1691	-0.1381	0.0593	-0.342	-0.0183	-0.0718	-0.1267	0.8754	0.4075	-1.2937	-0.6699	-0.3285	-0.3124
																				0.4197	0.0485	0.0665	-0.2711	-0.1364	-0.303	0.0183	-0.299	-0.0314	0.0266	-0.0565	0.788	0.3949	-1.1425	-0.6199	-0.4163	-0.3474
																				0.4213	0.0237	0.0599	-0.2126	-0.0964	-0.4395	-0.0222	-0.2555	-0.0457	0.1342	0.0098	0.6734	0.3789	-0.9816	-0.569	-0.506	-0.3827
																				0.423	-0.0372	0.0416	-0.1403	-0.056	-0.5216	-0.0649	-0.2574	-0.0668	0.2383	0.0664	0.5398	0.3549	-0.8409	-0.522	-0.5919	-0.423
																				0.4246	-0.1284	0.013	-0.0843	-0.0188	-0.5445	-0.1099	-0.3219	-0.0964	0.3307	0.1113	0.4009	0.3221	-0.7354	-0.4802	-0.6648	-0.4693
																				0.4262	-0.2182	-0.0198	-0.0563	0.0154	-0.5219	-0.1534	-0.4283	-0.1317	0.4102	0.1471	0.2736	0.2842	-0.6595	-0.4407	-0.7161	-0.518
																				0.4278	-0.264	-0.0484	-0.0479	0.0491	-0.4753	-0.19	-0.5289	-0.167	0.4788	0.1786	0.1746	0.2474	-0.5932	-0.3982	-0.7431	-0.5632
																				0.4295	-0.2363	-0.0658	-0.0405	0.0837	-0.4221	-0.2151	-0.5739	-0.1973	0.5364	0.2102	0.1139	0.2169	-0.5158	-0.3483	-0.7512	-0.5999
																				0.4311	-0.1366	-0.0692	-0.0197	0.1178	-0.3692	-0.2274	-0.5363	-0.2207	0.5768	0.2426	0.0915	0.1941	-0.4189	-0.2903	-0.7522	-0.6269
																				0.4327	-0.0001	-0.0609	0.015	0.1461	-0.3132	-0.2295	-0.426	-0.2394	0.5903	0.2726	0.0962	0.176	-0.3126	-0.2274	-0.76	-0.647
																				0.4344	0.1198	-0.0464	0.0506	0.1624	-0.2465	-0.2257	-0.2835	-0.2573	0.57	0.2951	0.1096	0.1571	-0.2204	-0.1652	-0.7839	-0.6656
																				0.436	0.178	-0.0308	0.0692	0.1619	-0.1647	-0.2195	-0.1604	-0.2774	0.5188	0.3059	0.1126	0.1328	-0.1654	-0.1085	-0.8256	-0.6873
																				0.4376	0.1587	-0.0169	0.0606	0.1443	-0.0708	-0.2111	-0.0948	-0.299	0.4508	0.3044	0.0927	0.1024	-0.1557	-0.0587	-0.8792	-0.7132
																				0.4392	0.0821	-0.0039	0.0297	0.1142	0.0262	-0.1973	-0.0955	-0.3176	0.3864	0.2941	0.0479	0.069	-0.1769	-0.0131	-0.9345	-0.7402
																				0.4409	-0.0089	0.0107	-0.0052	0.0786	0.1158	-0.1733	-0.1413	-0.3263	0.3421	0.2808	-0.0136	0.0383	-0.1959	0.0332	-0.9827	-0.7633
																				0.4425	-0.0722	0.0283	-0.0221	0.0441	0.1918	-0.1365	-0.1941	-0.3197	0.3223	0.2696	-0.0784	0.0148	-0.1744	0.084	-1.0197	-0.7782
																				0.4441	-0.0887	0.0467	-0.0078	0.0136	0.2542	-0.088	-0.2183	-0.2963	0.3164	0.262	-0.1348	-0.0005	-0.0858	0.1401	-1.0472	-0.7837
																				0.4457	-0.0696	0.0608	0.0337	-0.0134	0.3064	-0.0335	-0.1953	-0.259	0.3061	0.2559	-0.1781	-0.0107	0.0732	0.1981	-1.0707	-0.7827
																				0.4474	-0.0459	0.0643	0.0825	-0.0402	0.3507	0.0192	-0.1284	-0.2135	0.2772	0.2467	-0.2126	-0.0213	0.2807	0.2527	-1.0959	-0.7803
																				0.449	-0.0473	0.0532	0.1123	-0.069	0.3826	0.0636	-0.0353	-0.1651	0.2296	0.2309	-0.2489	-0.0366	0.4996	0.2995	-1.1268	-0.7805
																				0.4506	-0.0816	0.0284	0.1034	-0.0988	0.3917	0.097	0.0631	-0.1163	0.1801	0.2083	-0.2988	-0.0577	0.693	0.3374	-1.1649	-0.7842
																				0.4523	-0.1288	-0.0039	0.0521	-0.1252	0.3655	0.1214	0.1529	-0.0664	0.1534	0.1821	-0.3686	-0.0815	0.8381	0.3688	-1.2094	-0.7887
																				0.4539	-0.1522	-0.0347	-0.0267	-0.1418	0.2978	0.1412	0.23	-0.0126	0.1677	0.1577	-0.4557	-0.1029	0.933	0.3985	-1.2582	-0.7891
																				0.4555	-0.1206	-0.056	-0.1071	-0.1437	0.1948	0.1602	0.2958	0.0465	0.2216	0.1394	-0.548	-0.1176	0.9927	0.4305	-1.3071	-0.7816
																				0.4571	-0.0288	-0.0635	-0.1622	-0.1299	0.0771	0.1794	0.3507	0.1092	0.291	0.1282	-0.6272	-0.1247	1.0385	0.4655	-1.349	-0.7655
																				0.4588	0.0957	-0.058	-0.175	-0.1035	-0.0268	0.1956	0.3902	0.1701	0.339	0.1212	-0.6742	-0.1274	1.0862	0.5006	-1.3737	-0.7435
																				0.4604	0.2044	-0.0439	-0.1432	-0.0707	-0.0911	0.2038	0.4066	0.2221	0.3337	0.1137	-0.6752	-0.1305	1.1387	0.531	-1.3704	-0.7204
																				0.462	0.2518	-0.0267	-0.0778	-0.0372	-0.104	0.1995	0.3949	0.2597	0.2662	0.1015	-0.6262	-0.1383	1.187	0.5528	-1.3321	-0.6999
																				0.4636	0.2193	-0.0098	0.0028	-0.0063	-0.0733	0.1816	0.3587	0.2807	0.1571	0.0834	-0.5345	-0.1517	1.2169	0.5651	-1.2612	-0.6826
																				0.4653	0.1256	0.0058	0.0791	0.0219	-0.0242	0.1526	0.3112	0.2875	0.0475	0.0619	-0.4178	-0.1678	1.2196	0.5705	-1.1717	-0.6657
																				0.4669	0.0182	0.0206	0.1354	0.0491	0.0114	0.1178	0.2704	0.2849	-0.0211	0.0413	-0.3	-0.1818	1.1984	0.5738	-1.0861	-0.6446
																				0.4685	-0.0503	0.0348	0.1627	0.0761	0.0086	0.0823	0.2503	0.2774	-0.0287	0.025	-0.2051	-0.1897	1.169	0.5786	-1.0269	-0.6156
																				0.4701	-0.0477	0.0464	0.1586	0.1013	-0.0396	0.0484	0.2537	0.2669	0.0113	0.0133	-0.151	-0.1906	1.1526	0.5858	-1.0057	-0.5785
																				0.4718	0.0224	0.0515	0.1275	0.1202	-0.1191	0.0158	0.2703	0.2523	0.0578	0.0033	-0.1445	-0.1877	1.1658	0.5928	-1.016	-0.5363
																				0.4734	0.1234	0.0459	0.0801	0.1275	-0.2011	-0.0177	0.2821	0.2308	0.0622	-0.0097	-0.1792	-0.1856	1.2106	0.5949	-1.0337	-0.4939
																				0.475	0.2054	0.0285	0.0314	0.1197	-0.2544	-0.0539	0.2727	0.2005	-0.0067	-0.0298	-0.2374	-0.1884	1.2709	0.5887	-1.0271	-0.4552
																				0.4767	0.2295	0.0022	-0.0029	0.0972	-0.2593	-0.0917	0.2349	0.1624	-0.1452	-0.0574	-0.2958	-0.1969	1.317	0.5733	-0.9719	-0.4209
																				0.4783	0.1861	-0.0261	-0.0119	0.0647	-0.2148	-0.1272	0.1734	0.1209	-0.3156	-0.0899	-0.3328	-0.2084	1.3168	0.5515	-0.8642	-0.3883
																				0.4799	0.0973	-0.0479	0.0055	0.0292	-0.1384	-0.1553	0.1004	0.0818	-0.4628	-0.1224	-0.3355	-0.2181	1.2493	0.5277	-0.725	-0.3529
																				0.4815	0.0034	-0.0567	0.0388	-0.0032	-0.0577	-0.1719	0.0281	0.0496	-0.5412	-0.1509	-0.3029	-0.2223	1.1158	0.5056	-0.5914	-0.3112
																				0.4832	-0.0575	-0.0509	0.0697	-0.0292	0.0025	-0.176	-0.0383	0.0256	-0.5358	-0.174	-0.2453	-0.2201	0.942	0.4861	-0.4992	-0.2628
																				0.4848	-0.0675	-0.0338	0.081	-0.0491	0.0296	-0.1701	-0.1015	0.007	-0.4684	-0.1935	-0.1794	-0.2142	0.7713	0.4668	-0.4646	-0.2108
																				0.4864	-0.0346	-0.0121	0.0655	-0.0656	0.027	-0.1582	-0.167	-0.0106	-0.385	-0.2128	-0.1215	-0.2091	0.6493	0.4437	-0.4747	-0.1599
																				0.488	0.0142	0.0072	0.0313	-0.0807	0.0106	-0.1441	-0.2365	-0.0315	-0.3319	-0.2345	-0.0819	-0.2082	0.6063	0.4136	-0.4917	-0.1142
																				0.4897	0.0489	0.02	-0.0003	-0.0941	-0.0002	-0.1287	-0.3025	-0.0569	-0.3329	-0.2582	-0.0629	-0.212	0.6445	0.376	-0.4707	-0.0743
																				0.4913	0.0509	0.0256	-0.0056	-0.1028	0.0089	-0.1102	-0.3504	-0.0847	-0.3778	-0.2804	-0.0602	-0.2178	0.7348	0.3337	-0.3818	-0.0379
																				0.4929	0.0199	0.0264	0.0284	-0.1024	0.0411	-0.0856	-0.3651	-0.1113	-0.4302	-0.296	-0.0668	-0.221	0.8266	0.2913	-0.2264	-0.0005
																				0.4945	-0.029	0.0249	0.0946	-0.09	0.0894	-0.0531	-0.3406	-0.1333	-0.4468	-0.3009	-0.0769	-0.2176	0.8657	0.2523	-0.0377	0.0414
																				0.4962	-0.0754	0.0223	0.1664	-0.0659	0.1406	-0.0139	-0.285	-0.1499	-0.4006	-0.2937	-0.0878	-0.207	0.8158	0.2177	0.134	0.0885
																				0.4978	-0.1037	0.0177	0.209	-0.034	0.1821	0.028	-0.218	-0.163	-0.2938	-0.2766	-0.0996	-0.1915	0.6719	0.1856	0.2446	0.1382
																				0.4994	-0.1091	0.0094	0.1958	-0.0004	0.2056	0.0668	-0.1619	-0.176	-0.1563	-0.2534	-0.1119	-0.1754	0.4629	0.152	0.2774	0.1859
																				0.5011	-0.0965	-0.0032	0.1231	0.0293	0.2083	0.0977	-0.1308	-0.1911	-0.0298	-0.2276	-0.1219	-0.1621	0.2388	0.114	0.2508	0.228
																				0.5027	-0.0748	-0.0182	0.0134	0.0521	0.1908	0.119	-0.123	-0.2074	0.0528	-0.2	-0.1238	-0.1522	0.0505	0.0712	0.2088	0.2634
																				0.5043	-0.051	-0.031	-0.0941	0.0678	0.1548	0.132	-0.1231	-0.221	0.0817	-0.169	-0.111	-0.143	-0.0712	0.0263	0.1999	0.2942
																				0.5059	-0.0283	-0.0369	-0.1619	0.0783	0.1018	0.1398	-0.1116	-0.2266	0.0723	-0.1313	-0.0794	-0.1305	-0.1269	-0.0167	0.254	0.3242
																				0.5076	-0.0063	-0.0326	-0.1721	0.0852	0.0348	0.1448	-0.0768	-0.2199	0.0546	-0.0849	-0.0302	-0.1114	-0.1457	-0.0542	0.3694	0.3566
																				0.5092	0.0149	-0.0192	-0.1347	0.0881	-0.0395	0.147	-0.0225	-0.1997	0.0567	-0.0306	0.0292	-0.0851	-0.1695	-0.0855	0.5162	0.3921
																				0.5108	0.0336	-0.0011	-0.0816	0.0845	-0.1093	0.144	0.0334	-0.1684	0.0916	0.0277	0.0879	-0.0545	-0.232	-0.1128	0.6526	0.4283
																				0.5124	0.0464	0.0151	-0.0483	0.0716	-0.1599	0.1321	0.069	-0.1305	0.1532	0.0847	0.1349	-0.0237	-0.3422	-0.1398	0.7461	0.4613
																				0.5141	0.0512	0.0243	-0.0552	0.0481	-0.1786	0.1091	0.0718	-0.0903	0.2233	0.1357	0.1631	0.0037	-0.4802	-0.1693	0.7882	0.4877
																				0.5157	0.0494	0.0245	-0.0955	0.0159	-0.161	0.0761	0.0471	-0.0499	0.2835	0.1784	0.1706	0.0269	-0.6082	-0.2017	0.7953	0.5068
																				0.5173	0.0459	0.0177	-0.1392	-0.0194	-0.1143	0.0373	0.0168	-0.0093	0.325	0.2139	0.1608	0.0481	-0.6894	-0.2347	0.7975	0.5204
																				0.519	0.0457	0.0082	-0.1492	-0.051	-0.0565	-0.0015	0.0081	0.0332	0.3513	0.2445	0.1393	0.071	-0.7074	-0.2643	0.8205	0.5322
																				0.5206	0.0503	0.0004	-0.1031	-0.073	-0.0101	-0.0352	0.0385	0.0781	0.3722	0.2723	0.1129	0.0985	-0.6748	-0.2872	0.8721	0.545
																				0.5222	0.0554	-0.0036	-0.0066	-0.0831	0.0075	-0.0615	0.1042	0.1234	0.3945	0.2967	0.0879	0.1309	-0.6276	-0.3029	0.9396	0.5595
																				0.5238	0.0528	-0.0048	0.1062	-0.0823	-0.009	-0.0816	0.1808	0.1648	0.4147	0.3151	0.0709	0.1654	-0.6075	-0.3135	0.9991	0.5735
																				0.5255	0.0351	-0.0055	0.1887	-0.0743	-0.0496	-0.0981	0.2344	0.1968	0.419	0.3234	0.069	0.1977	-0.6411	-0.3225	1.0302	0.5835
																				0.5271	0.0018	-0.0079	0.2046	-0.0629	-0.0937	-0.1132	0.2393	0.2154	0.3911	0.3186	0.0888	0.2244	-0.7264	-0.3328	1.0282	0.5868
																				0.5287	-0.0394	-0.0122	0.1461	-0.0499	-0.1182	-0.1271	0.1919	0.2196	0.322	0.3006	0.1334	0.2445	-0.833	-0.3448	1.0064	0.5829
																				0.5303	-0.0748	-0.0161	0.0387	-0.0351	-0.1078	-0.137	0.1139	0.2121	0.2178	0.2723	0.1993	0.2601	-0.9163	-0.3563	0.9875	0.5742
																				0.532	-0.0916	-0.0164	-0.0706	-0.0171	-0.0598	-0.1388	0.0417	0.1973	0.0993	0.2382	0.2743	0.2745	-0.9384	-0.3639	0.99	0.5641
																				0.5336	-0.0852	-0.0112	-0.1352	0.0049	0.0157	-0.1298	0.0083	0.1795	-0.0059	0.2023	0.3391	0.2904	-0.8862	-0.3647	1.0171	0.5554
																				0.5352	-0.0621	-0.0012	-0.1302	0.0294	0.1018	-0.1095	0.0262	0.1607	-0.0754	0.1663	0.3739	0.308	-0.7771	-0.3583	1.0539	0.5482
																				0.5368	-0.0366	0.0103	-0.0628	0.0525	0.1819	-0.0808	0.0804	0.1405	-0.1013	0.1295	0.3656	0.3244	-0.6513	-0.347	1.0758	0.5405
																				0.5385	-0.0239	0.0186	0.0338	0.0692	0.2452	-0.0485	0.1353	0.1171	-0.0931	0.0898	0.3155	0.3358	-0.553	-0.3345	1.0618	0.5287
																				0.5401	-0.031	0.0201	0.1169	0.0758	0.2874	-0.0171	0.1528	0.0891	-0.0716	0.0458	0.2408	0.3388	-0.5116	-0.3236	1.0066	0.5102
																				0.5417	-0.0537	0.0144	0.1552	0.0714	0.3079	0.011	0.1106	0.0574	-0.0593	-0.0013	0.1693	0.3329	-0.5299	-0.315	0.9234	0.4849
																				0.5434	-0.0788	0.0041	0.1416	0.0584	0.3058	0.0358	0.0134	0.0248	-0.0697	-0.0482	0.1296	0.3201	-0.5854	-0.3068	0.8378	0.4552
																				0.545	-0.0918	-0.0062	0.0928	0.0407	0.2781	0.0589	-0.1098	-0.0046	-0.1032	-0.0903	0.1393	0.3041	-0.6421	-0.2957	0.7742	0.4248
																				0.5466	-0.0856	-0.0125	0.0387	0.0222	0.2223	0.0813	-0.2202	-0.028	-0.1489	-0.1237	0.1983	0.2877	-0.6676	-0.2793	0.7437	0.3967
																				0.5482	-0.064	-0.0133	0.0052	0.005	0.1414	0.1021	-0.287	-0.0453	-0.1911	-0.1476	0.2886	0.2715	-0.6455	-0.2572	0.7393	0.3711
																				0.5499	-0.0385	-0.0098	0.0032	-0.0111	0.0479	0.1186	-0.3006	-0.0591	-0.2175	-0.1634	0.3818	0.2535	-0.5799	-0.2318	0.7401	0.346
																				0.5515	-0.0204	-0.0053	0.0253	-0.0273	-0.0369	0.1267	-0.274	-0.073	-0.2236	-0.1744	0.4504	0.2303	-0.49	-0.2064	0.7226	0.318
																				0.5531	-0.0131	-0.0023	0.0531	-0.0439	-0.0893	0.124	-0.2324	-0.09	-0.2119	-0.1833	0.4776	0.1996	-0.3985	-0.1839	0.6726	0.2846
																				0.5547	-0.0087	-0.002	0.0684	-0.0595	-0.0937	0.1103	-0.1991	-0.1105	-0.1892	-0.1907	0.4614	0.1613	-0.3212	-0.1649	0.5914	0.2455
																				0.5564	0.0068	-0.003	0.0628	-0.0703	-0.0517	0.0885	-0.1832	-0.132	-0.1621	-0.195	0.4115	0.1181	-0.2618	-0.1475	0.4938	0.2033
																				0.558	0.0439	-0.0028	0.0397	-0.0723	0.0163	0.063	-0.1775	-0.1504	-0.1343	-0.1937	0.3417	0.074	-0.213	-0.1286	0.4001	0.1618
																				0.5596	0.1009	0.0002	0.0102	-0.063	0.0773	0.0376	-0.1656	-0.1622	-0.1078	-0.1849	0.2622	0.0322	-0.1636	-0.1058	0.3259	0.1239
																				0.5612	0.1613	0.0056	-0.0149	-0.0431	0.1006	0.0144	-0.1341	-0.1658	-0.0845	-0.169	0.1762	-0.0061	-0.1048	-0.0791	0.2757	0.0904
																				0.5629	0.2	0.011	-0.0309	-0.0166	0.0723	-0.0071	-0.0817	-0.1622	-0.0679	-0.1491	0.0815	-0.0427	-0.0349	-0.0505	0.2424	0.0594
																				0.5645	0.1966	0.0131	-0.0399	0.0108	0.0036	-0.0287	-0.0201	-0.1536	-0.0622	-0.129	-0.0232	-0.0801	0.0411	-0.0235	0.2124	0.0276
																				0.5661	0.1469	0.0097	-0.0472	0.0335	-0.073	-0.0515	0.0335	-0.1419	-0.07	-0.112	-0.1329	-0.1206	0.1149	-0.0006	0.1723	-0.0076
																				0.5678	0.0674	0.0015	-0.0556	0.0485	-0.1174	-0.0747	0.0681	-0.127	-0.0895	-0.0991	-0.2352	-0.1638	0.1787	0.0175	0.114	-0.0466
																				0.5694	-0.0109	-0.0085	-0.0626	0.0554	-0.1007	-0.0954	0.0871	-0.1073	-0.113	-0.0886	-0.3147	-0.2069	0.2281	0.0325	0.0366	-0.0873
																				0.571	-0.0572	-0.0159	-0.0623	0.0561	-0.0201	-0.1095	0.1071	-0.0805	-0.1293	-0.0778	-0.3609	-0.2461	0.2617	0.0476	-0.0558	-0.1263
																				0.5726	-0.0559	-0.0175	-0.0498	0.0525	0.0986	-0.114	0.1488	-0.0455	-0.1277	-0.0641	-0.3755	-0.2782	0.2807	0.0649	-0.1559	-0.1607
																				0.5743	-0.0149	-0.0127	-0.0263	0.0456	0.2112	-0.108	0.2224	-0.0039	-0.1018	-0.0472	-0.3741	-0.3023	0.2873	0.0847	-0.2553	-0.1899
																				0.5759	0.0384	-0.0038	-0.0002	0.0351	0.2744	-0.0935	0.3187	0.0401	-0.0521	-0.0288	-0.3808	-0.3199	0.2852	0.105	-0.3448	-0.2153
																				0.5775	0.0713	0.0052	0.0171	0.02	0.2652	-0.0738	0.4085	0.081	0.0154	-0.0117	-0.418	-0.3339	0.2799	0.1228	-0.4151	-0.2399
																				0.5791	0.0626	0.0105	0.0169	0.0006	0.1903	-0.0523	0.4549	0.1141	0.0919	0.002	-0.4946	-0.3463	0.2785	0.1357	-0.4589	-0.2658
																				0.5808	0.0134	0.0108	-0.0007	-0.021	0.0818	-0.0308	0.4302	0.1372	0.1695	0.0124	-0.6006	-0.3574	0.2884	0.1433	-0.474	-0.2935
																				0.5824	-0.0538	0.007	-0.0266	-0.0407	-0.0179	-0.0091	0.3307	0.1509	0.2425	0.0217	-0.7089	-0.3647	0.3143	0.1477	-0.4676	-0.3211
																				0.584	-0.107	0.0019	-0.0475	-0.0541	-0.0766	0.0138	0.1812	0.1574	0.3068	0.0332	-0.7851	-0.365	0.3555	0.1516	-0.4562	-0.3456
																				0.5857	-0.1218	-0.0017	-0.0533	-0.058	-0.0855	0.0382	0.0253	0.159	0.3576	0.0491	-0.8009	-0.356	0.4046	0.1575	-0.4619	-0.3646
																				0.5873	-0.0933	-0.0028	-0.0433	-0.0522	-0.0615	0.0627	-0.0928	0.1564	0.3882	0.0696	-0.7447	-0.3373	0.4503	0.1657	-0.5036	-0.3776
																				0.5889	-0.0389	-0.0022	-0.0267	-0.0392	-0.0363	0.0839	-0.1473	0.1489	0.3915	0.0926	-0.6261	-0.3113	0.4813	0.1743	-0.5879	-0.3863
																				0.5905	0.012	-0.0018	-0.0179	-0.0232	-0.0387	0.098	-0.1413	0.1347	0.3636	0.1145	-0.4717	-0.2815	0.4915	0.1805	-0.7036	-0.3935
																				0.5922	0.0329	-0.0029	-0.0281	-0.0079	-0.0798	0.1023	-0.1036	0.1133	0.3074	0.1324	-0.3149	-0.2506	0.4825	0.1822	-0.8244	-0.4012
																				0.5938	0.0136	-0.0055	-0.0582	0.0046	-0.1472	0.0964	-0.0733	0.0859	0.2344	0.1452	-0.1841	-0.2195	0.4614	0.179	-0.9185	-0.4096
																				0.5954	-0.0355	-0.0078	-0.0983	0.0146	-0.2116	0.0828	-0.08	0.0559	0.162	0.1539	-0.0947	-0.1869	0.4374	0.1729	-0.9625	-0.4169
																				0.597	-0.0903	-0.0077	-0.132	0.0234	-0.2417	0.0648	-0.1293	0.0274	0.1066	0.1605	-0.0462	-0.1503	0.4156	0.1666	-0.9517	-0.4205
																				0.5987	-0.1255	-0.0039	-0.1449	0.032	-0.2197	0.0459	-0.2002	0.0035	0.0768	0.1663	-0.025	-0.1083	0.395	0.1626	-0.9023	-0.4183
																				0.6003	-0.1267	0.0027	-0.1315	0.0397	-0.1498	0.0275	-0.2562	-0.0152	0.069	0.1709	-0.0112	-0.0611	0.3692	0.161	-0.8433	-0.4103
																				0.6019	-0.096	0.0093	-0.0968	0.0442	-0.056	0.0093	-0.2631	-0.0304	0.0689	0.1718	0.014	-0.0116	0.3313	0.1603	-0.8026	-0.3985
																				0.6035	-0.0481	0.0126	-0.0524	0.0426	0.0293	-0.0102	-0.2067	-0.0452	0.0584	0.1658	0.0629	0.0365	0.2792	0.1577	-0.7932	-0.3857
																				0.6052	-0.0008	0.0106	-0.0091	0.0333	0.0797	-0.0316	-0.0994	-0.0618	0.0249	0.1505	0.1384	0.0801	0.2181	0.1513	-0.8081	-0.374
																				0.6068	0.0338	0.0037	0.0281	0.017	0.0854	-0.0538	0.0247	-0.0806	-0.0326	0.126	0.2348	0.1183	0.1589	0.1409	-0.8241	-0.3635
																				0.6084	0.0538	-0.0052	0.0614	-0.0028	0.055	-0.0738	0.1253	-0.0996	-0.1027	0.0946	0.3393	0.1522	0.1124	0.1285	-0.8146	-0.3524
																				0.6101	0.0641	-0.0121	0.095	-0.0217	0.0098	-0.0879	0.1735	-0.1157	-0.1671	0.0597	0.4362	0.1841	0.0833	0.1167	-0.7638	-0.3379
																				0.6117	0.0703	-0.0139	0.1291	-0.0356	-0.0274	-0.0932	0.1635	-0.126	-0.2103	0.0246	0.5114	0.2156	0.0672	0.1077	-0.674	-0.318
																				0.6133	0.0729	-0.0102	0.1561	-0.0424	-0.0416	-0.0889	0.113	-0.1295	-0.2275	-0.0093	0.5563	0.2464	0.0526	0.102	-0.5647	-0.2928
																				0.6149	0.0674	-0.003	0.1626	-0.0424	-0.0294	-0.0769	0.0533	-0.127	-0.2262	-0.0422	0.5706	0.2743	0.0271	0.0977	-0.4613	-0.2643
																				0.6166	0.0484	0.0043	0.1375	-0.0377	0.0021	-0.0601	0.014	-0.1203	-0.2218	-0.0754	0.5627	0.2959	-0.015	0.0922	-0.3834	-0.2358
																				0.6182	0.0166	0.0084	0.0807	-0.0302	0.0422	-0.0415	0.0102	-0.1109	-0.2282	-0.1093	0.5464	0.3087	-0.0694	0.0837	-0.3358	-0.2096
																				0.6198	-0.0186	0.0082	0.0075	-0.021	0.081	-0.0226	0.0374	-0.0988	-0.2495	-0.1426	0.5351	0.3125	-0.1227	0.0719	-0.309	-0.1861
																				0.6214	-0.0424	0.0046	-0.0553	-0.01	0.1127	-0.0035	0.0768	-0.0823	-0.2764	-0.1723	0.5356	0.3089	-0.1595	0.0586	-0.2865	-0.1637
																				0.6231	-0.0426	0.0001	-0.0803	0.0033	0.1337	0.0165	0.1064	-0.0596	-0.291	-0.1946	0.5446	0.3008	-0.171	0.0462	-0.2554	-0.1397
																				0.6247	-0.0181	-0.0029	-0.0534	0.0184	0.1406	0.0374	0.1128	-0.03	-0.2758	-0.2066	0.5488	0.2906	-0.1595	0.0369	-0.2132	-0.112
																				0.6263	0.018	-0.0034	0.0177	0.0331	0.1285	0.0577	0.0972	0.0049	-0.2235	-0.2077	0.5315	0.2787	-0.1382	0.0307	-0.1668	-0.0805
																				0.6279	0.0438	-0.0022	0.1047	0.0438	0.0927	0.0743	0.0736	0.0413	-0.1419	-0.1994	0.481	0.2636	-0.1243	0.0261	-0.1254	-0.047
																				0.6296	0.04	-0.001	0.1698	0.047	0.0328	0.0838	0.0597	0.0743	-0.051	-0.1845	0.3973	0.2432	-0.13	0.0205	-0.0922	-0.0147
																				0.6312	0.002	-0.0011	0.1826	0.0407	-0.0437	0.084	0.0672	0.1	0.0261	-0.1657	0.2943	0.2159	-0.1562	0.0121	-0.0599	0.0142
																				0.6328	-0.0559	-0.0027	0.1338	0.026	-0.1208	0.0749	0.0947	0.1165	0.0735	-0.1441	0.195	0.1821	-0.1922	0.0007	-0.0141	0.039
																				0.6345	-0.1053	-0.0044	0.0394	0.0065	-0.1786	0.0591	0.1285	0.1244	0.0899	-0.1191	0.1213	0.1444	-0.2216	-0.0121	0.0579	0.0611
																				0.6361	-0.1184	-0.0044	-0.0665	-0.0128	-0.2003	0.0401	0.1495	0.1259	0.0877	-0.0897	0.0838	0.1061	-0.2316	-0.0237	0.157	0.0829
																				0.6377	-0.0827	-0.0018	-0.1471	-0.0274	-0.18	0.0212	0.1429	0.1231	0.0861	-0.0555	0.0762	0.0699	-0.2199	-0.0323	0.2689	0.1065
																				0.6393	-0.0091	0.0027	-0.1781	-0.035	-0.1255	0.004	0.106	0.1169	0.1011	-0.0178	0.0779	0.0369	-0.1965	-0.0377	0.3687	0.1322
																				0.641	0.0718	0.0069	-0.157	-0.0359	-0.056	-0.0117	0.0493	0.1068	0.1377	0.0201	0.0629	0.006	-0.178	-0.0415	0.4327	0.1583
																				0.6426	0.1249	0.0083	-0.1009	-0.032	0.0066	-0.027	-0.0089	0.0918	0.1876	0.0544	0.0127	-0.0249	-0.1789	-0.0462	0.4506	0.1822
																				0.6442	0.1282	0.0056	-0.0359	-0.0256	0.0465	-0.0425	-0.0515	0.0713	0.2345	0.082	-0.0754	-0.0571	-0.2033	-0.0537	0.4315	0.202
																				0.6458	0.0844	-0.0004	0.0153	-0.018	0.0606	-0.0573	-0.0715	0.0466	0.2623	0.1019	-0.1865	-0.0902	-0.2423	-0.064	0.3997	0.2171
																				0.6475	0.0203	-0.0069	0.0426	-0.0094	0.058	-0.069	-0.0746	0.0205	0.2623	0.1151	-0.2953	-0.122	-0.2778	-0.0755	0.3825	0.2286
																				0.6491	-0.0277	-0.0108	0.049	0.0006	0.054	-0.0746	-0.0756	-0.0037	0.2363	0.1239	-0.3779	-0.1494	-0.2914	-0.0859	0.3963	0.2389
																				0.6507	-0.0315	-0.01	0.0449	0.012	0.0607	-0.0722	-0.0901	-0.0236	0.1935	0.13	-0.4223	-0.1702	-0.2724	-0.0932	0.4383	0.2496
																				0.6523	0.0131	-0.0048	0.0391	0.0231	0.0799	-0.0618	-0.1249	-0.0389	0.145	0.134	-0.433	-0.184	-0.2227	-0.0975	0.4895	0.261
																				0.654	0.0847	0.0024	0.0338	0.0312	0.1011	-0.0453	-0.1736	-0.0512	0.098	0.1349	-0.4265	-0.1923	-0.1545	-0.1001	0.526	0.2715
																				0.6556	0.1471	0.008	0.0251	0.0338	0.1075	-0.026	-0.2181	-0.0628	0.0533	0.131	-0.4214	-0.1974	-0.0842	-0.1034	0.5328	0.2791
																				0.6572	0.1685	0.0095	0.0085	0.0293	0.0845	-0.0069	-0.2369	-0.0754	0.008	0.1213	-0.4281	-0.2014	-0.0251	-0.109	0.5131	0.2821
																				0.6589	0.1371	0.0064	-0.0151	0.0187	0.0288	0.0103	-0.2152	-0.0888	-0.0399	0.1065	-0.4434	-0.2045	0.017	-0.1168	0.4858	0.2804
																				0.6605	0.0667	0.0005	-0.0368	0.0048	-0.0479	0.0256	-0.1527	-0.1008	-0.0874	0.0891	-0.4531	-0.2051	0.0434	-0.1253	0.4743	0.2755
																				0.6621	-0.0114	-0.0051	-0.0437	-0.0084	-0.1226	0.0396	-0.064	-0.1084	-0.1265	0.072	-0.4402	-0.2011	0.0586	-0.1321	0.492	0.2699
																				0.6637	-0.0653	-0.0077	-0.0262	-0.0177	-0.17	0.0524	0.0265	-0.109	-0.1475	0.0576	-0.3956	-0.1909	0.0652	-0.1354	0.533	0.265
																				0.6654	-0.0791	-0.0065	0.0144	-0.0219	-0.173	0.0629	0.0956	-0.1017	-0.145	0.0463	-0.3234	-0.1749	0.0627	-0.135	0.5745	0.261
																				0.667	-0.0591	-0.0027	0.0643	-0.0219	-0.1307	0.0686	0.1302	-0.0877	-0.1217	0.0368	-0.24	-0.1551	0.0482	-0.1325	0.5887	0.2563
																				0.6686	-0.0288	0.0014	0.1021	-0.0196	-0.0582	0.0673	0.1323	-0.0694	-0.0889	0.0267	-0.1659	-0.1345	0.0211	-0.13	0.5588	0.2487
																				0.6702	-0.0139	0.0036	0.1091	-0.0168	0.0188	0.0576	0.1158	-0.0489	-0.0619	0.0143	-0.1162	-0.1153	-0.014	-0.1292	0.4898	0.2367
																				0.6719	-0.0272	0.003	0.0785	-0.0141	0.0751	0.0405	0.0992	-0.0274	-0.0527	-0.0007	-0.0937	-0.0983	-0.0472	-0.13	0.4072	0.2203
																				0.6735	-0.0618	0.0007	0.0196	-0.0107	0.0954	0.0191	0.0957	-0.0048	-0.0644	-0.0172	-0.0881	-0.0821	-0.0669	-0.1308	0.3445	0.2014
																				0.6751	-0.0958	-0.0015	-0.0464	-0.0051	0.0801	-0.0026	0.1071	0.0195	-0.0896	-0.0328	-0.0826	-0.065	-0.0659	-0.1295	0.3251	0.1826
																				0.6768	-0.1056	-0.0021	-0.0962	0.0033	0.0433	-0.0213	0.1238	0.045	-0.114	-0.0461	-0.0622	-0.0454	-0.0458	-0.1243	0.3493	0.1656
																				0.6784	-0.0802	-0.0009	-0.115	0.0133	0.0066	-0.0351	0.1301	0.0701	-0.1238	-0.0569	-0.0209	-0.0236	-0.0169	-0.1151	0.3926	0.1508
																				0.68	-0.0283	0.0012	-0.1023	0.0223	-0.0108	-0.0443	0.1129	0.0915	-0.1124	-0.0664	0.0369	-0.0016	0.0065	-0.1035	0.4183	0.1366
																				0.6816	0.0263	0.0023	-0.0698	0.0273	0.0003	-0.0501	0.0681	0.1058	-0.0837	-0.0767	0.0998	0.0181	0.0131	-0.0916	0.3965	0.1209
																				0.6833	0.0579	0.0014	-0.0335	0.0262	0.0357	-0.0537	0.0029	0.1107	-0.0498	-0.0887	0.1563	0.0335	0.0011	-0.081	0.3201	0.1019
																				0.6849	0.0531	-0.0013	-0.0043	0.0188	0.0807	-0.0549	-0.068	0.1063	-0.0251	-0.1018	0.2004	0.0445	-0.0213	-0.0718	0.2091	0.0797
																				0.6865	0.0183	-0.0042	0.0164	0.0075	0.1168	-0.0526	-0.1291	0.0947	-0.0183	-0.114	0.2326	0.0525	-0.0399	-0.0626	0.1008	0.0559
																				0.6881	-0.0233	-0.0053	0.0351	-0.0046	0.1293	-0.0452	-0.1707	0.0792	-0.0288	-0.1221	0.2571	0.0598	-0.0423	-0.0513	0.0303	0.033
																				0.6898	-0.0449	-0.0036	0.0591	-0.0142	0.1134	-0.0322	-0.1916	0.0627	-0.0464	-0.1238	0.2769	0.0682	-0.0248	-0.0365	0.0124	0.013
																				0.6914	-0.0303	0.0003	0.0882	-0.0198	0.0754	-0.0144	-0.1975	0.0466	-0.0564	-0.1185	0.2897	0.0777	0.0056	-0.0183	0.0335	-0.0037
																				0.693	0.0172	0.0045	0.1122	-0.0214	0.0296	0.0053	-0.196	0.0309	-0.0465	-0.1072	0.2891	0.0869	0.0346	0.0016	0.059	-0.0182
																				0.6946	0.0773	0.0065	0.1143	-0.0203	-0.0079	0.0236	-0.1915	0.0142	-0.0127	-0.0919	0.268	0.0937	0.0488	0.021	0.0512	-0.0328
																				0.6963	0.1241	0.0051	0.0811	-0.0175	-0.0259	0.0377	-0.183	-0.0042	0.04	-0.0744	0.2244	0.0966	0.0432	0.0381	-0.0104	-0.0489
																				0.6979	0.1394	0.0007	0.0117	-0.0135	-0.0221	0.0462	-0.166	-0.024	0.0992	-0.0551	0.1644	0.0956	0.0243	0.0528	-0.1187	-0.0669
																				0.6995	0.1227	-0.0045	-0.0778	-0.0079	-0.0028	0.0497	-0.1362	-0.0434	0.1514	-0.0335	0.1013	0.0925	0.0069	0.0664	-0.2421	-0.0855
																				0.7012	0.0894	-0.0077	-0.1593	-0.0002	0.0202	0.0495	-0.0939	-0.0599	0.1871	-0.0083	0.0502	0.0896	0.0071	0.0806	-0.3405	-0.1025
																				0.7028	0.0614	-0.0072	-0.2036	0.0095	0.0363	0.0468	-0.0454	-0.0719	0.2038	0.0205	0.0215	0.0888	0.0328	0.0968	-0.3854	-0.1161
																				0.7044	0.054	-0.0031	-0.1938	0.0193	0.0402	0.0418	-0.0003	-0.0789	0.2053	0.0516	0.0169	0.0902	0.0795	0.1148	-0.3739	-0.1261
																				0.706	0.0672	0.0023	-0.1328	0.0263	0.0345	0.0336	0.0329	-0.0818	0.1986	0.0821	0.0294	0.0924	0.1312	0.1329	-0.3293	-0.1335
																				0.7077	0.0863	0.0064	-0.0425	0.0278	0.0267	0.0211	0.0517	-0.0822	0.1901	0.1083	0.0472	0.0932	0.1676	0.1487	-0.2883	-0.1401
																				0.7093	0.0912	0.007	0.0464	0.0223	0.0253	0.0045	0.0603	-0.081	0.1818	0.1274	0.0602	0.0911	0.173	0.1608	-0.2818	-0.1472
																				0.7109	0.0684	0.0039	0.1074	0.0107	0.0335	-0.0146	0.0672	-0.0777	0.1716	0.1383	0.064	0.0859	0.1439	0.1687	-0.3199	-0.1551
																				0.7125	0.0197	-0.0012	0.129	-0.0036	0.0474	-0.0331	0.0797	-0.0707	0.1542	0.1415	0.061	0.0791	0.0905	0.1739	-0.3873	-0.1627
																				0.7142	-0.0386	-0.0055	0.117	-0.0167	0.0567	-0.0473	0.0991	-0.058	0.1244	0.1389	0.0564	0.0727	0.0326	0.178	-0.4524	-0.168
																				0.7158	-0.084	-0.0069	0.0887	-0.0248	0.0499	-0.0545	0.1194	-0.0389	0.0794	0.1317	0.0549	0.0682	-0.0082	0.1825	-0.484	-0.17
																				0.7174	-0.1004	-0.0047	0.0629	-0.0265	0.021	-0.054	0.1304	-0.0144	0.0205	0.1207	0.0568	0.0655	-0.016	0.187	-0.4672	-0.1686
																				0.719	-0.0862	-0.0005	0.0498	-0.0223	-0.0264	-0.0469	0.124	0.0124	-0.0471	0.1051	0.0589	0.0631	0.0138	0.1902	-0.4104	-0.1652
																				0.7207	-0.055	0.0035	0.0476	-0.0144	-0.0789	-0.0359	0.0993	0.0378	-0.1152	0.0842	0.0571	0.0586	0.0746	0.19	-0.34	-0.1614
																				0.7223	-0.027	0.0051	0.0463	-0.0054	-0.1184	-0.0234	0.0643	0.0583	-0.1751	0.0579	0.0502	0.0505	0.1516	0.1848	-0.287	-0.1587
																				0.7239	-0.0175	0.0037	0.035	0.0028	-0.1302	-0.0109	0.0327	0.0724	-0.2192	0.0278	0.0413	0.0387	0.2273	0.1749	-0.2708	-0.1569
																				0.7256	-0.0282	0.0003	0.0098	0.0094	-0.1094	0.0012	0.0156	0.0802	-0.2428	-0.0034	0.0355	0.0246	0.2865	0.1615	-0.2905	-0.1547
																				0.7272	-0.0471	-0.0029	-0.0236	0.0145	-0.0645	0.0134	0.0153	0.083	-0.2453	-0.032	0.0364	0.0103	0.3192	0.1469	-0.3263	-0.1503
																				0.7288	-0.0555	-0.0043	-0.0528	0.018	-0.0135	0.0256	0.0227	0.0823	-0.2303	-0.0555	0.0418	-0.0026	0.3227	0.1324	-0.35	-0.1427
																				0.7304	-0.0399	-0.0031	-0.0654	0.0194	0.0238	0.0367	0.0207	0.0783	-0.2046	-0.0727	0.0441	-0.014	0.3006	0.1182	-0.339	-0.1319
																				0.7321	-0.0004	-0.0005	-0.056	0.0176	0.0343	0.0447	-0.0062	0.0708	-0.176	-0.0845	0.0333	-0.0251	0.2616	0.1031	-0.2867	-0.1197
																				0.7337	0.0486	0.002	-0.0283	0.0118	0.0178	0.0475	-0.0624	0.059	-0.1515	-0.0922	0.0037	-0.0377	0.217	0.0853	-0.2044	-0.108
																				0.7353	0.0857	0.0028	0.0073	0.0024	-0.014	0.0438	-0.1359	0.0426	-0.1343	-0.0974	-0.0424	-0.053	0.1771	0.0637	-0.1154	-0.0984
																				0.7369	0.0942	0.0015	0.0394	-0.0088	-0.0431	0.0341	-0.2018	0.0229	-0.1231	-0.1004	-0.0936	-0.0708	0.1481	0.0387	-0.0433	-0.0907
																				0.7386	0.0713	-0.0008	0.0612	-0.0185	-0.0545	0.0205	-0.2316	0.0021	-0.113	-0.1003	-0.1351	-0.0891	0.1293	0.0119	-0.0023	-0.0838
																				0.7402	0.0297	-0.0027	0.0723	-0.0238	-0.0429	0.0059	-0.2073	-0.0169	-0.0977	-0.0959	-0.1559	-0.1056	0.1138	-0.0144	0.0075	-0.0755
																				0.7418	-0.009	-0.0028	0.0775	-0.0226	-0.0151	-0.0071	-0.1308	-0.0323	-0.0725	-0.0867	-0.1559	-0.1185	0.0904	-0.0386	-0.0022	-0.0646
																				0.7435	-0.026	-0.0012	0.0814	-0.0155	0.0147	-0.0175	-0.0252	-0.0437	-0.037	-0.0734	-0.1462	-0.1272	0.0498	-0.0604	-0.0151	-0.0512
																				0.7451	-0.0148	0.0012	0.0855	-0.0049	0.0327	-0.0253	0.0737	-0.0522	0.0047	-0.0581	-0.1436	-0.1327	-0.0104	-0.0807	-0.0185	-0.0366
																				0.7467	0.0155	0.0027	0.0869	0.0057	0.0327	-0.0314	0.1321	-0.0592	0.0451	-0.0432	-0.161	-0.1366	-0.0832	-0.1011	-0.0079	-0.0231
																				0.7483	0.0454	0.0024	0.081	0.0133	0.0197	-0.0363	0.1329	-0.0657	0.0769	-0.0304	-0.1989	-0.1399	-0.1532	-0.1225	0.0128	-0.012
																				0.75	0.0557	0.0003	0.0656	0.0163	0.0062	-0.0394	0.0833	-0.0712	0.0956	-0.0201	-0.243	-0.1424	-0.2035	-0.1445	0.035	-0.0037
																				0.7516	0.0378	-0.0023	0.0429	0.015	0.0051	-0.0392	0.0115	-0.0737	0.1013	-0.0111	-0.27	-0.1425	-0.223	-0.1655	0.0512	0.003
																				0.7532	-0.0027	-0.0038	0.0196	0.0111	0.0219	-0.0341	-0.0454	-0.071	0.0983	-0.0015	-0.2592	-0.1381	-0.2127	-0.1833	0.0585	0.0099
																				0.7548	-0.0491	-0.0032	0.0024	0.0064	0.0505	-0.0235	-0.0577	-0.0617	0.0921	0.0101	-0.2039	-0.1279	-0.1861	-0.1963	0.0603	0.0185
																				0.7565	-0.0829	-0.0007	-0.0059	0.0021	0.0756	-0.0084	-0.0162	-0.0458	0.0869	0.0237	-0.1164	-0.1119	-0.1636	-0.2044	0.0638	0.0289
																				0.7581	-0.0931	0.0022	-0.0085	-0.0017	0.0802	0.0085	0.0644	-0.0255	0.0836	0.0381	-0.0238	-0.0916	-0.1632	-0.2087	0.0762	0.0398
																				0.7597	-0.081	0.0039	-0.0126	-0.0054	0.054	0.0238	0.1524	-0.0038	0.0801	0.0513	0.0445	-0.0694	-0.1916	-0.2109	0.1018	0.0497
																				0.7613	-0.0579	0.0033	-0.0246	-0.009	-0.0005	0.0347	0.2122	0.0166	0.0734	0.0619	0.0703	-0.047	-0.2403	-0.2121	0.1396	0.0571
																				0.763	-0.0375	0.0005	-0.0449	-0.0121	-0.0678	0.0398	0.2199	0.034	0.0621	0.0696	0.0558	-0.0249	-0.2894	-0.2123	0.1838	0.0619
																				0.7646	-0.0286	-0.0027	-0.0666	-0.0132	-0.1257	0.0394	0.1719	0.048	0.0485	0.0749	0.0224	-0.0023	-0.3172	-0.2102	0.2254	0.0651
																				0.7662	-0.0299	-0.0047	-0.0784	-0.0112	-0.1545	0.0351	0.0851	0.0588	0.0373	0.0793	-0.0001	0.0219	-0.3107	-0.2039	0.2559	0.0682
																				0.7679	-0.0329	-0.0041	-0.0712	-0.0059	-0.1443	0.0282	-0.0114	0.0669	0.0338	0.0831	0.012	0.0484	-0.2726	-0.1923	0.2691	0.0725
																				0.7695	-0.0275	-0.0013	-0.0449	0.0016	-0.0987	0.0196	-0.0888	0.0717	0.0399	0.0857	0.0653	0.0763	-0.2196	-0.1756	0.2639	0.0779
																				0.7711	-0.0092	0.0022	-0.0102	0.0089	-0.0323	0.0096	-0.1297	0.0719	0.0524	0.0855	0.146	0.1037	-0.175	-0.1553	0.2441	0.0834
																				0.7727	0.0179	0.0044	0.015	0.0135	0.0361	-0.002	-0.1331	0.0666	0.063	0.0802	0.2283	0.128	-0.1565	-0.1334	0.2174	0.0875
																				0.7744	0.043	0.004	0.0144	0.0138	0.0901	-0.0146	-0.112	0.0553	0.0621	0.0685	0.2866	0.1471	-0.1677	-0.1114	0.1927	0.0892
																				0.776	0.0555	0.0013	-0.0172	0.0099	0.1209	-0.0267	-0.086	0.0393	0.0431	0.0508	0.308	0.1605	-0.1959	-0.0897	0.1773	0.0887
																				0.7776	0.0514	-0.0023	-0.0703	0.0035	0.1276	-0.036	-0.0711	0.0209	0.0063	0.0288	0.2965	0.1688	-0.2181	-0.0674	0.1742	0.0871
																				0.7792	0.0361	-0.0046	-0.1233	-0.0027	0.1151	-0.0402	-0.0741	0.0031	-0.0397	0.0051	0.2684	0.1736	-0.212	-0.0431	0.1814	0.0861
																				0.7809	0.0224	-0.0045	-0.1527	-0.0068	0.0903	-0.0379	-0.0902	-0.0122	-0.0812	-0.018	0.2418	0.1757	-0.1663	-0.016	0.1931	0.0866
																				0.7825	0.0232	-0.002	-0.1448	-0.0079	0.0594	-0.0297	-0.1068	-0.0243	-0.1047	-0.0391	0.2253	0.1751	-0.0854	0.0134	0.2019	0.0883
																				0.7841	0.0442	0.0015	-0.1031	-0.0067	0.0276	-0.0178	-0.1097	-0.0341	-0.1026	-0.058	0.2144	0.1704	0.0131	0.0434	0.2025	0.09
																				0.7857	0.08	0.004	-0.0478	-0.0048	-0.001	-0.005	-0.09	-0.0427	-0.0765	-0.075	0.1943	0.16	0.1068	0.0718	0.1931	0.09
																				0.7874	0.1163	0.0041	-0.0062	-0.0032	-0.0224	0.0063	-0.047	-0.0511	-0.0368	-0.0899	0.1507	0.1429	0.1786	0.097	0.1761	0.0874
																				0.789	0.1362	0.0018	0.0008	-0.0025	-0.0333	0.0148	0.0109	-0.0587	0.0023	-0.1016	0.0789	0.1198	0.2226	0.1186	0.1554	0.0825
																				0.7906	0.1289	-0.0016	-0.0309	-0.002	-0.0332	0.0205	0.0702	-0.0638	0.0287	-0.1084	-0.0114	0.0925	0.2446	0.1375	0.1341	0.0766
																				0.7923	0.0942	-0.0041	-0.0853	-0.0008	-0.0256	0.0244	0.1166	-0.0642	0.0381	-0.1081	-0.0997	0.0633	0.2565	0.155	0.1127	0.0717
																				0.7939	0.0437	-0.0043	-0.1332	0.0017	-0.0175	0.027	0.1399	-0.0584	0.0355	-0.1	-0.1647	0.0344	0.2691	0.1718	0.0886	0.0687
																				0.7955	-0.0053	-0.0022	-0.1458	0.0049	-0.017	0.0282	0.137	-0.0466	0.0321	-0.0845	-0.1951	0.0066	0.2868	0.1877	0.0588	0.0676
																				0.7971	-0.0373	0.001	-0.1083	0.0076	-0.0288	0.027	0.1121	-0.0303	0.0397	-0.0638	-0.1944	-0.0205	0.3064	0.2013	0.0222	0.067
																				0.7988	-0.0448	0.0034	-0.027	0.0082	-0.0512	0.0223	0.075	-0.012	0.0636	-0.0409	-0.1784	-0.0478	0.3208	0.2107	-0.0184	0.065
																				0.8004	-0.0303	0.0038	0.0733	0.0058	-0.0756	0.0136	0.0371	0.0058	0.1002	-0.0183	-0.1668	-0.0754	0.3243	0.2146	-0.0565	0.0605
																				0.802	-0.0044	0.0018	0.1596	0.0012	-0.0897	0.0018	0.0077	0.0216	0.1372	0.0025	-0.1721	-0.1027	0.3159	0.2129	-0.0853	0.0534
																				0.8036	0.0201	-0.0012	0.2046	-0.0041	-0.0833	-0.0107	-0.0088	0.035	0.1594	0.0213	-0.1938	-0.1274	0.2999	0.2068	-0.101	0.045
																				0.8053	0.034	-0.0035	0.1978	-0.0079	-0.0542	-0.0215	-0.0144	0.0461	0.1558	0.0385	-0.2195	-0.1474	0.2827	0.198	-0.1048	0.0372
																				0.8069	0.0344	-0.0039	0.1476	-0.0087	-0.0102	-0.0284	-0.0156	0.0549	0.1254	0.0542	-0.2327	-0.1608	0.2687	0.1879	-0.1032	0.0312
																				0.8085	0.0247	-0.002	0.0764	-0.0066	0.0336	-0.0305	-0.0205	0.0607	0.0775	0.0677	-0.2219	-0.1675	0.2576	0.1765	-0.1037	0.0272
																				0.8101	0.0112	0.0008	0.0098	-0.0027	0.0611	-0.0284	-0.0346	0.0622	0.0287	0.0776	-0.1868	-0.1683	0.2448	0.163	-0.1109	0.0241
																				0.8118	-0.0002	0.003	-0.0335	0.001	0.0626	-0.0236	-0.0581	0.0583	-0.005	0.0823	-0.1377	-0.1649	0.224	0.146	-0.1235	0.0202
																				0.8134	-0.0066	0.0033	-0.0478	0.0032	0.0391	-0.0172	-0.0851	0.0486	-0.0153	0.0811	-0.0888	-0.1585	0.1911	0.1248	-0.1343	0.0143
																				0.815	-0.009	0.0016	-0.0388	0.0034	0.0016	-0.01	-0.1063	0.0344	-0.0052	0.0746	-0.0503	-0.1496	0.1464	0.0998	-0.1344	0.0063
																				0.8167	-0.0102	-0.0011	-0.0188	0.0024	-0.0344	-0.0019	-0.1125	0.0179	0.0123	0.0646	-0.0229	-0.1371	0.0938	0.0725	-0.1189	-0.0029
																				0.8183	-0.0138	-0.0032	0.001	0.0014	-0.056	0.0073	-0.0993	0.0018	0.0207	0.0535	0.001	-0.1202	0.0393	0.0449	-0.0901	-0.0116
																				0.8199	-0.0216	-0.0034	0.0151	0.0014	-0.0589	0.017	-0.069	-0.0119	0.0082	0.0429	0.0308	-0.0983	-0.0127	0.0186	-0.0582	-0.0188
																				0.8215	-0.034	-0.0017	0.0243	0.0022	-0.0475	0.0258	-0.0297	-0.0227	-0.0269	0.0336	0.0709	-0.0722	-0.0596	-0.0059	-0.0364	-0.0244
																				0.8232	-0.0495	0.0009	0.0331	0.003	-0.0313	0.0317	0.0085	-0.0312	-0.0751	0.0247	0.1156	-0.044	-0.1009	-0.0293	-0.0348	-0.0292
																				0.8248	-0.0656	0.0028	0.0455	0.0025	-0.0189	0.0325	0.0387	-0.0385	-0.12	0.0151	0.1523	-0.0161	-0.1356	-0.0527	-0.0543	-0.0347
																				0.8264	-0.0789	0.003	0.0618	0.0002	-0.0122	0.0273	0.06	-0.0454	-0.1465	0.0038	0.1678	0.0096	-0.1614	-0.0766	-0.0853	-0.0416
																				0.828	-0.086	0.0013	0.0787	-0.0032	-0.0064	0.0171	0.0775	-0.0512	-0.1475	-0.0089	0.1571	0.0322	-0.1757	-0.1006	-0.1123	-0.0499
																				0.8297	-0.0837	-0.0012	0.0902	-0.0064	0.0065	0.004	0.0989	-0.0545	-0.1271	-0.022	0.1273	0.0522	-0.178	-0.1233	-0.1207	-0.0584
																				0.8313	-0.0708	-0.0031	0.0909	-0.0077	0.0319	-0.0089	0.1287	-0.0533	-0.0978	-0.0338	0.0952	0.0707	-0.1721	-0.1428	-0.1044	-0.0659
																				0.8329	-0.0486	-0.0031	0.0778	-0.006	0.0675	-0.0189	0.1639	-0.0463	-0.0737	-0.0433	0.0786	0.088	-0.1668	-0.1576	-0.0693	-0.0713
																				0.8346	-0.0215	-0.0014	0.0509	-0.002	0.1029	-0.0247	0.1936	-0.034	-0.0631	-0.0502	0.0869	0.1038	-0.1733	-0.1677	-0.0303	-0.0748
																				0.8362	0.0036	0.001	0.0136	0.0029	0.1236	-0.0263	0.2033	-0.0179	-0.0643	-0.0553	0.1155	0.1166	-0.1991	-0.1739	-0.0044	-0.0776
																				0.8378	0.0197	0.0028	-0.0287	0.0066	0.1183	-0.0248	0.1819	-0.0007	-0.0666	-0.0596	0.1474	0.1246	-0.2436	-0.1775	-0.0026	-0.0809
																				0.8394	0.0221	0.0028	-0.0692	0.0075	0.0848	-0.0212	0.1286	0.0153	-0.0568	-0.0637	0.1626	0.1268	-0.296	-0.1796	-0.0246	-0.0856
																				0.8411	0.0113	0.001	-0.0999	0.0056	0.0318	-0.0161	0.0557	0.0286	-0.0271	-0.0668	0.1483	0.1234	-0.3389	-0.1801	-0.0589	-0.0913
																				0.8427	-0.0078	-0.0014	-0.1133	0.0019	-0.0245	-0.0096	-0.0151	0.0387	0.0197	-0.0673	0.1065	0.1158	-0.3551	-0.1779	-0.0884	-0.0967
																				0.8443	-0.0268	-0.003	-0.1044	-0.0017	-0.0672	-0.0016	-0.0607	0.0459	0.0703	-0.0634	0.0526	0.106	-0.3365	-0.1719	-0.0986	-0.1001
																				0.8459	-0.0379	-0.003	-0.0725	-0.0038	-0.0859	0.0076	-0.0668	0.0504	0.1067	-0.0541	0.0074	0.0954	-0.2882	-0.1612	-0.0841	-0.1006
																				0.8476	-0.0364	-0.0012	-0.0239	-0.004	-0.0799	0.0166	-0.0345	0.0519	0.1154	-0.0395	-0.0143	0.0845	-0.227	-0.1461	-0.0503	-0.0984
																				0.8492	-0.0231	0.0011	0.0294	-0.0029	-0.0571	0.0234	0.0198	0.0495	0.0943	-0.0213	-0.0123	0.0727	-0.1742	-0.1278	-0.0107	-0.0947
																				0.8508	-0.0029	0.0028	0.0724	-0.0017	-0.0294	0.0263	0.0712	0.0425	0.0539	-0.0016	-0.001	0.059	-0.1448	-0.1083	0.0194	-0.091
																				0.8524	0.0175	0.0027	0.0925	-0.0011	-0.0068	0.0243	0.0976	0.0311	0.0132	0.0173	-0.0016	0.0429	-0.1406	-0.0887	0.0298	-0.0885
																				0.8541	0.0331	0.0009	0.0845	-0.0013	0.0062	0.0179	0.0891	0.0165	-0.0103	0.0344	-0.0301	0.0252	-0.1483	-0.0696	0.0182	-0.0871
																				0.8557	0.0421	-0.0015	0.0535	-0.0016	0.0098	0.0089	0.0525	0.0009	-0.0086	0.0493	-0.0876	0.0073	-0.1463	-0.0503	-0.0098	-0.0855
																				0.8573	0.0462	-0.003	0.0135	-0.001	0.0069	-0.0002	0.0072	-0.0133	0.0122	0.0621	-0.1579	-0.0088	-0.1148	-0.0298	-0.0441	-0.0822
																				0.859	0.0487	-0.0029	-0.0185	0.0008	-0.0011	-0.0077	-0.0245	-0.0245	0.036	0.0726	-0.2152	-0.0219	-0.0463	-0.0077	-0.0742	-0.0759
																				0.8606	0.0519	-0.0011	-0.0292	0.0034	-0.0144	-0.0126	-0.0284	-0.0322	0.0446	0.08	-0.2366	-0.0316	0.0504	0.0157	-0.0929	-0.0666
																				0.8622	0.0562	0.0012	-0.0153	0.0054	-0.0339	-0.0152	-0.0053	-0.0371	0.028	0.0827	-0.2141	-0.0389	0.1534	0.0387	-0.0967	-0.0555
																				0.8638	0.0595	0.0028	0.0154	0.0056	-0.0581	-0.0166	0.0296	-0.0403	-0.0099	0.0792	-0.159	-0.0454	0.2372	0.0598	-0.0861	-0.0441
																				0.8655	0.0593	0.0026	0.0477	0.0033	-0.0804	-0.0172	0.0551	-0.0424	-0.0535	0.0691	-0.0967	-0.0519	0.2835	0.0776	-0.0641	-0.0337
																				0.8671	0.0544	0.0008	0.0657	-0.0009	-0.0909	-0.0169	0.0542	-0.0431	-0.0826	0.0532	-0.0545	-0.0584	0.2881	0.092	-0.0351	-0.0244
																				0.8687	0.0456	-0.0015	0.0605	-0.0052	-0.0803	-0.015	0.0231	-0.0411	-0.0836	0.0337	-0.048	-0.064	0.2617	0.1035	-0.0046	-0.0155
																				0.8703	0.0354	-0.003	0.0335	-0.0077	-0.0454	-0.0105	-0.0273	-0.0351	-0.0562	0.0134	-0.0739	-0.0673	0.2235	0.1134	0.0218	-0.0058
																				0.872	0.0261	-0.0028	-0.0041	-0.0072	0.0068	-0.0033	-0.077	-0.0243	-0.0141	-0.0055	-0.1119	-0.0676	0.192	0.1225	0.0399	0.0057
																				0.8736	0.0179	-0.0011	-0.0375	-0.004	0.0609	0.0057	-0.108	-0.0098	0.022	-0.0217	-0.1353	-0.0652	0.1775	0.1304	0.0482	0.0189
																				0.8752	0.0088	0.0013	-0.0548	0.0006	0.0985	0.0144	-0.1128	0.0066	0.0355	-0.035	-0.1249	-0.0612	0.1796	0.1362	0.0494	0.0329
																				0.8768	-0.0042	0.0028	-0.0522	0.0045	0.1067	0.0206	-0.0986	0.0219	0.0226	-0.0459	-0.0783	-0.0574	0.1899	0.1385	0.0494	0.0464
																				0.8785	-0.0236	0.0026	-0.0351	0.0062	0.0845	0.0228	-0.0828	0.0339	-0.0054	-0.0547	-0.0111	-0.0548	0.1975	0.1366	0.0546	0.0583
																				0.8801	-0.0486	0.0008	-0.0142	0.0053	0.044	0.0205	-0.0829	0.0414	-0.0277	-0.0612	0.051	-0.0533	0.1951	0.1307	0.068	0.0686
																				0.8817	-0.075	-0.0015	-0.0005	0.0026	0.0052	0.0148	-0.1063	0.0444	-0.0255	-0.0644	0.0845	-0.052	0.181	0.1219	0.0867	0.0778
																				0.8834	-0.0968	-0.003	0.0007	-0.0004	-0.0132	0.0073	-0.1455	0.0437	0.0079	-0.0634	0.0795	-0.0493	0.1583	0.1117	0.1022	0.0869
																				0.885	-0.1083	-0.0028	-0.0092	-0.0024	-0.0026	-0.0001	-0.1809	0.0404	0.0624	-0.0578	0.0434	-0.0445	0.1316	0.1013	0.104	0.0966
																				0.8866	-0.1065	-0.001	-0.0235	-0.0028	0.0316	-0.0065	-0.1903	0.0349	0.1147	-0.0485	-0.0035	-0.0374	0.1035	0.0909	0.0862	0.1065
																				0.8882	-0.0921	0.0013	-0.0345	-0.0022	0.0728	-0.0117	-0.1609	0.0269	0.14	-0.0371	-0.038	-0.0291	0.0747	0.0796	0.0517	0.1156
																				0.8899	-0.0685	0.0028	-0.0378	-0.0014	0.1017	-0.0158	-0.096	0.0165	0.1236	-0.0256	-0.0454	-0.0209	0.0448	0.0667	0.0133	0.1225
																				0.8915	-0.0394	0.0025	-0.0337	-0.0012	0.1051	-0.0187	-0.015	0.0038	0.0693	-0.0153	-0.0248	-0.0138	0.0154	0.0515	-0.0111	0.1264
																				0.8931	-0.0074	0.0008	-0.0263	-0.0015	0.0819	-0.0198	0.0561	-0.01	-0.002	-0.0066	0.0116	-0.0075	-0.0097	0.0345	-0.0069	0.1275
																				0.8947	0.0267	-0.0015	-0.0202	-0.0017	0.0427	-0.0181	0.0964	-0.0229	-0.0612	0.0014	0.0459	-0.001	-0.0255	0.017	0.0292	0.1269
																				0.8964	0.0624	-0.003	-0.017	-0.0012	0.0035	-0.0128	0.0995	-0.0329	-0.0843	0.0098	0.0639	0.0069	-0.0292	0.0007	0.0862	0.1256
																				0.898	0.0976	-0.0027	-0.0144	0.0005	-0.0227	-0.0043	0.0762	-0.0387	-0.0632	0.0193	0.0615	0.0171	-0.0235	-0.0135	0.1425	0.1245
																				0.8996	0.1272	-0.001	-0.0077	0.0029	-0.0316	0.006	0.0476	-0.0402	-0.0087	0.0297	0.0454	0.0292	-0.0169	-0.0253	0.1759	0.1233
																				0.9013	0.144	0.0013	0.007	0.0046	-0.0283	0.0157	0.0339	-0.038	0.0545	0.0398	0.0282	0.042	-0.021	-0.0356	0.174	0.1209
																				0.9029	0.1411	0.0027	0.0297	0.0047	-0.0228	0.0221	0.0439	-0.0337	0.0991	0.048	0.0221	0.0537	-0.0448	-0.0453	0.141	0.1159
																				0.9045	0.1159	0.0025	0.0556	0.0026	-0.0234	0.0236	0.0714	-0.028	0.1071	0.053	0.0323	0.0632	-0.09	-0.0552	0.0959	0.1074
																				0.9061	0.0719	0.0007	0.0764	-0.001	-0.031	0.02	0.0993	-0.0213	0.0769	0.0544	0.0556	0.07	-0.1481	-0.065	0.0633	0.0957
																				0.9078	0.0192	-0.0015	0.0843	-0.0046	-0.0396	0.0127	0.1099	-0.0132	0.0216	0.0527	0.0826	0.0748	-0.2038	-0.0736	0.0605	0.0819
																				0.9094	-0.0292	-0.0029	0.0752	-0.0066	-0.0403	0.0039	0.0956	-0.003	-0.0374	0.0489	0.1034	0.0786	-0.2407	-0.0798	0.0892	0.0676
																				0.911	-0.0623	-0.0027	0.051	-0.0059	-0.028	-0.0042	0.0629	0.0089	-0.0807	0.0434	0.1117	0.0819	-0.2483	-0.0828	0.1338	0.0539
																				0.9126	-0.0747	-0.0009	0.0188	-0.0027	-0.0058	-0.0104	0.0291	0.0214	-0.0981	0.0362	0.1072	0.0841	-0.2269	-0.0827	0.1696	0.041
																				0.9143	-0.0688	0.0013	-0.0126	0.0014	0.0153	-0.0142	0.0122	0.0324	-0.0913	0.0266	0.0938	0.0841	-0.1866	-0.0806	0.1753	0.0282
																				0.9159	-0.0527	0.0027	-0.0356	0.0047	0.0216	-0.0159	0.0204	0.0397	-0.0704	0.0138	0.0771	0.0804	-0.1432	-0.0779	0.1448	0.0142
																				0.9175	-0.0368	0.0024	-0.0469	0.0058	0.0043	-0.016	0.0466	0.0418	-0.0476	-0.002	0.0602	0.0721	-0.1104	-0.0755	0.0894	-0.0016
																				0.9191	-0.0284	0.0007	-0.0475	0.0044	-0.0348	-0.0145	0.0719	0.0387	-0.0319	-0.0196	0.0431	0.0594	-0.0946	-0.0733	0.0327	-0.0192
																				0.9208	-0.0295	-0.0015	-0.0408	0.0015	-0.0833	-0.0111	0.076	0.0316	-0.0259	-0.0368	0.0235	0.0436	-0.093	-0.0705	-0.0027	-0.0375
																				0.9224	-0.0367	-0.0028	-0.0306	-0.0016	-0.1234	-0.0056	0.0496	0.0223	-0.0272	-0.0511	-0.0007	0.0263	-0.0958	-0.0662	-0.0068	-0.0551
																				0.924	-0.0435	-0.0026	-0.0189	-0.0034	-0.1398	0.0016	0.0004	0.0124	-0.0314	-0.0606	-0.0291	0.0089	-0.092	-0.0597	0.0118	-0.0709
																				0.9257	-0.0439	-0.0009	-0.0061	-0.0035	-0.1272	0.0091	-0.0487	0.0027	-0.0347	-0.0645	-0.0576	-0.0081	-0.0742	-0.0512	0.031	-0.0847
																				0.9273	-0.0351	0.0013	0.008	-0.0023	-0.0919	0.0152	-0.0713	-0.0065	-0.0355	-0.0632	-0.0807	-0.025	-0.0419	-0.042	0.0262	-0.0968
																				0.9289	-0.0182	0.0026	0.0222	-0.0008	-0.0486	0.018	-0.0514	-0.0156	-0.0332	-0.058	-0.0931	-0.0425	-0.0009	-0.0334	-0.0163	-0.1082
																				0.9305	0.0031	0.0024	0.033	0.0002	-0.0124	0.0168	0.0066	-0.0245	-0.0274	-0.0499	-0.0931	-0.0604	0.04	-0.0263	-0.0923	-0.1193
																				0.9322	0.024	0.0007	0.0355	0.0004	0.0085	0.0119	0.0785	-0.0323	-0.0165	-0.0394	-0.0828	-0.078	0.0725	-0.0206	-0.1815	-0.1298
																				0.9338	0.0405	-0.0014	0.026	0.0001	0.0157	0.0049	0.1309	-0.0375	0.001	-0.0269	-0.0674	-0.0935	0.0917	-0.0156	-0.258	-0.1388
																				0.9354	0.0495	-0.0028	0.0037	0.0001	0.0187	-0.0019	0.1373	-0.0386	0.0246	-0.0122	-0.0529	-0.105	0.0968	-0.0101	-0.3028	-0.1453
																				0.937	0.0493	-0.0025	-0.0273	0.0008	0.0281	-0.0071	0.0914	-0.0349	0.0503	0.0039	-0.043	-0.1113	0.0901	-0.0034	-0.3119	-0.1486
																				0.9387	0.0388	-0.0009	-0.0588	0.0018	0.0487	-0.0098	0.0106	-0.0267	0.0707	0.0202	-0.0381	-0.1119	0.0754	0.0044	-0.2964	-0.1487
																				0.9403	0.0183	0.0012	-0.0816	0.0025	0.0764	-0.0105	-0.072	-0.0155	0.0781	0.0347	-0.0351	-0.1078	0.0571	0.0122	-0.2748	-0.1467
																				0.9419	-0.0091	0.0026	-0.089	0.0021	0.0997	-0.01	-0.1235	-0.0035	0.0677	0.0454	-0.0291	-0.1002	0.0398	0.0188	-0.2613	-0.1434
																				0.9435	-0.0377	0.0023	-0.0793	0.0004	0.1061	-0.0091	-0.1272	0.0075	0.0409	0.0511	-0.0158	-0.09	0.0275	0.0236	-0.2591	-0.1394
																				0.9452	-0.0591	0.0007	-0.0567	-0.0021	0.089	-0.0079	-0.0894	0.0165	0.0054	0.0519	0.0067	-0.0775	0.0229	0.0266	-0.2593	-0.1343
																				0.9468	-0.065	-0.0014	-0.0297	-0.0042	0.0518	-0.006	-0.0354	0.0232	-0.0276	0.0489	0.037	-0.0622	0.0268	0.0287	-0.2488	-0.1273
																				0.9484	-0.0511	-0.0027	-0.0078	-0.0046	0.0071	-0.0029	0.004	0.0279	-0.0478	0.0437	0.0708	-0.0436	0.0363	0.0312	-0.2189	-0.1173
																				0.9501	-0.0192	-0.0025	0.0024	-0.003	-0.0291	0.0016	0.0092	0.031	-0.0502	0.0377	0.1022	-0.0218	0.0455	0.0348	-0.1731	-0.1038
																				0.9517	0.0216	-0.0008	-0.0008	0.0001	-0.0447	0.0067	-0.0192	0.0321	-0.0371	0.0314	0.1255	0.0023	0.0475	0.0394	-0.1252	-0.0874
																				0.9533	0.0584	0.0012	-0.0142	0.0033	-0.0368	0.0112	-0.0617	0.0305	-0.0162	0.0245	0.1371	0.0267	0.0378	0.0442	-0.0923	-0.0693
																				0.9549	0.0792	0.0025	-0.0313	0.0051	-0.0124	0.0134	-0.0908	0.0256	0.003	0.0164	0.1359	0.0493	0.0171	0.0479	-0.0847	-0.051
																				0.9566	0.0787	0.0023	-0.0453	0.0046	0.0151	0.0126	-0.0866	0.0173	0.0136	0.0067	0.1239	0.0684	-0.0076	0.0498	-0.0989	-0.0336
																				0.9582	0.0607	0.0006	-0.0511	0.002	0.0326	0.0089	-0.0475	0.0066	0.0136	-0.0042	0.1052	0.0832	-0.0252	0.05	-0.1193	-0.0172
																				0.9598	0.0367	-0.0014	-0.0472	-0.0013	0.0328	0.0034	0.0093	-0.0047	0.0056	-0.0151	0.0843	0.0941	-0.0252	0.0494	-0.1263	-0.0009
																				0.9614	0.0201	-0.0026	-0.0346	-0.0039	0.0166	-0.0022	0.0573	-0.0149	-0.006	-0.0246	0.0651	0.1017	-0.0028	0.049	-0.1073	0.0163
																				0.9631	0.0203	-0.0024	-0.0167	-0.0046	-0.0085	-0.0065	0.0746	-0.0225	-0.0177	-0.0319	0.0495	0.1064	0.0377	0.0494	-0.0643	0.035
																				0.9647	0.0373	-0.0008	0.0034	-0.0033	-0.0326	-0.009	0.0554	-0.027	-0.0281	-0.0367	0.037	0.108	0.0842	0.0507	-0.0126	0.0547
																				0.9663	0.0615	0.0012	0.0226	-0.0008	-0.0481	-0.0098	0.0123	-0.0289	-0.0375	-0.0396	0.0255	0.1056	0.1216	0.0517	0.0273	0.0744
																				0.9679	0.0782	0.0024	0.0386	0.0017	-0.0518	-0.0095	-0.0319	-0.0287	-0.0457	-0.0414	0.0127	0.0982	0.138	0.0513	0.0424	0.0923
																				0.9696	0.0749	0.0022	0.0495	0.0029	-0.0453	-0.0086	-0.0571	-0.027	-0.0497	-0.0422	-0.0025	0.0857	0.1301	0.0488	0.0352	0.1076
																				0.9712	0.047	0.0006	0.0535	0.0025	-0.0325	-0.0071	-0.057	-0.0236	-0.0446	-0.0416	-0.0192	0.0686	0.104	0.0442	0.0235	0.1198
																				0.9728	0.0009	-0.0014	0.0493	0.0012	-0.0175	-0.0045	-0.0417	-0.0179	-0.0255	-0.0386	-0.0348	0.0487	0.0725	0.0383	0.0306	0.1295
																				0.9745	-0.0492	-0.0026	0.0368	-0.0003	-0.0032	-0.0005	-0.0304	-0.0096	0.0088	-0.0319	-0.0465	0.0281	0.0482	0.0322	0.0726	0.1375
																				0.9761	-0.087	-0.0023	0.0179	-0.001	0.0084	0.0047	-0.0392	0.0012	0.0532	-0.0214	-0.0527	0.0083	0.0382	0.0266	0.1476	0.1446
																				0.9777	-0.1013	-0.0008	-0.003	-0.0009	0.0154	0.01	-0.0699	0.013	0.0962	-0.0076	-0.0542	-0.01	0.0413	0.0215	0.2346	0.1504
																				0.9793	-0.0903	0.0012	-0.0205	-0.0003	0.0157	0.0138	-0.1073	0.0237	0.1244	0.0077	-0.054	-0.0267	0.0498	0.0159	0.3028	0.1543
																				0.981	-0.0612	0.0024	-0.0293	0.0001	0.008	0.0146	-0.1269	0.0311	0.1268	0.0223	-0.0556	-0.0423	0.0543	0.009	0.3267	0.1553
																				0.9826	-0.0262	0.0021	-0.0265	-0.0002	-0.0064	0.0116	-0.1084	0.0336	0.1006	0.0344	-0.0611	-0.0569	0.0486	0.0001	0.299	0.1527
																				0.9842	0.0028	0.0006	-0.0129	-0.001	-0.023	0.0056	-0.0486	0.0313	0.0523	0.043	-0.0694	-0.0698	0.0321	-0.0104	0.2349	0.1467
																				0.9858	0.0191	-0.0013	0.0072	-0.0016	-0.0337	-0.0019	0.0356	0.0251	-0.0045	0.0479	-0.0764	-0.0796	0.0092	-0.0216	0.1651	0.1382
																				0.9875	0.022	-0.0025	0.0271	-0.0014	-0.0305	-0.0087	0.1136	0.0169	-0.0543	0.0496	-0.0769	-0.0853	-0.0144	-0.0321	0.1206	0.1281
																				0.9891	0.0153	-0.0023	0.0404	-0.0002	-0.0088	-0.013	0.1562	0.0083	-0.086	0.0483	-0.0675	-0.0859	-0.0357	-0.0412	0.1176	0.117
																				0.9907	0.0045	-0.0007	0.0431	0.0015	0.0291	-0.0141	0.1505	0.0002	-0.0958	0.0442	-0.049	-0.0819	-0.056	-0.0488	0.1501	0.105
																				0.9924	-0.0064	0.0012	0.0348	0.0028	0.0737	-0.0121	0.1065	-0.0072	-0.0883	0.0369	-0.0267	-0.0745	-0.0789	-0.0555	0.1936	0.0913
																				0.994	-0.0152	0.0023	0.0184	0.0029	0.1108	-0.0082	0.0516	-0.014	-0.0719	0.0262	-0.0088	-0.0652	-0.1066	-0.0619	0.2183	0.0752
																				0.9956	-0.0207	0.0021	-0.0013	0.0014	0.1273	-0.0035	0.0162	-0.0203	-0.055	0.0126	-0.0022	-0.0552	-0.1369	-0.0686	0.2045	0.0564
																				0.9972	-0.0214	0.0006	-0.0197	-0.0011	0.1166	0.0011	0.0175	-0.0254	-0.042	-0.0026	-0.0091	-0.045	-0.1622	-0.0751	0.1529	0.0357
																				0.9989	-0.0156	-0.0013	-0.0337	-0.0033	0.0814	0.0054	0.05	-0.0282	-0.0322	-0.0172	-0.0256	-0.0342	-0.1731	-0.0803	0.0836	0.0143
																				1.0005	-0.0021	-0.0025	-0.0419	-0.0041	0.0332	0.0089	0.0886	-0.0277	-0.022	-0.0293	-0.0426	-0.0225	-0.1632	-0.0832	0.0255	-0.0063
																				1.0021	0.0174	-0.0022	-0.0442	-0.0029	-0.0124	0.0115	0.1011	-0.0233	-0.0078	-0.0373	-0.05	-0.0095	-0.1337	-0.083	0.0011	-0.025
																				1.0037	0.0374	-0.0007	-0.0402	-0.0003	-0.042	0.0125	0.0668	-0.0157	0.0111	-0.041	-0.0413	0.0039	-0.0939	-0.0797	0.0149	-0.042
																				1.0054	0.0502	0.0012	-0.0293	0.0025	-0.0493	0.0111	-0.0127	-0.0062	0.032	-0.0411	-0.0165	0.0167	-0.0576	-0.0742	0.051	-0.0579
																				1.007	0.0492	0.0023	-0.0112	0.0041	-0.0371	0.007	-0.1117	0.0032	0.0501	-0.0389	0.0176	0.0273	-0.0363	-0.0673	0.0806	-0.0736
																				1.0086	0.0331	0.002	0.0127	0.0036	-0.0145	0.0006	-0.1928	0.0113	0.0612	-0.0353	0.0507	0.0349	-0.0335	-0.0599	0.0765	-0.0896
																				1.0102	0.008	0.0005	0.0382	0.0015	0.0071	-0.0066	-0.2238	0.0171	0.0635	-0.0309	0.0738	0.0395	-0.0425	-0.0517	0.026	-0.1055
																				1.0119	-0.0145	-0.0013	0.0583	-0.0013	0.0193	-0.0125	-0.1929	0.0208	0.0584	-0.0254	0.0829	0.0421	-0.0497	-0.0422	-0.0632	-0.1202
																				1.0135	-0.0221	-0.0024	0.0655	-0.0034	0.0192	-0.0154	-0.1135	0.0228	0.0488	-0.0182	0.0808	0.0438	-0.0417	-0.0306	-0.1663	-0.1321
																				1.0151	-0.0087	-0.0021	0.0547	-0.0037	0.0099	-0.0142	-0.017	0.0234	0.0378	-0.0094	0.0743	0.0454	-0.0128	-0.0166	-0.2531	-0.1403
																				1.0168	0.0215	-0.0007	0.0269	-0.0022	-0.0026	-0.0093	0.0617	0.0224	0.027	0.0007	0.0705	0.047	0.0318	-0.0008	-0.3008	-0.1445
																				1.0184	0.0548	0.0012	-0.0098	0.0001	-0.0122	-0.0024	0.1005	0.0194	0.0165	0.0107	0.0722	0.0478	0.078	0.0158	-0.3027	-0.1455
																				1.02	0.0734	0.0022	-0.0421	0.002	-0.0155	0.0045	0.0974	0.0137	0.0057	0.0196	0.0767	0.0469	0.11	0.0316	-0.2694	-0.1443
																				1.0216	0.0645	0.002	-0.0557	0.0027	-0.0124	0.0094	0.0682	0.0055	-0.0056	0.0262	0.0767	0.0439	0.1178	0.0457	-0.2225	-0.1418
																				1.0233	0.027	0.0005	-0.0421	0.0019	-0.0051	0.0115	0.0361	-0.0043	-0.0166	0.0306	0.0648	0.0391	0.1029	0.058	-0.1848	-0.138
																				1.0249	-0.0269	-0.0013	-0.0024	0.0002	0.0032	0.0109	0.0188	-0.0139	-0.0257	0.0331	0.0379	0.0333	0.0772	0.0688	-0.1704	-0.1324
																				1.0265	-0.0762	-0.0023	0.0514	-0.0012	0.0097	0.0084	0.0205	-0.0215	-0.0319	0.0344	-0.0005	0.0278	0.057	0.0787	-0.1809	-0.1242
																				1.0281	-0.1008	-0.0021	0.1007	-0.0017	0.0128	0.0049	0.0327	-0.0257	-0.0351	0.0347	-0.0412	0.0231	0.0545	0.0881	-0.2062	-0.1131
																				1.0298	-0.0913	-0.0006	0.1271	-0.0012	0.0118	0.0013	0.0411	-0.0261	-0.0365	0.0337	-0.0738	0.0191	0.0723	0.0963	-0.2303	-0.0991
																				1.0314	-0.0533	0.0011	0.1201	-0.0001	0.0067	-0.0023	0.0352	-0.0233	-0.0375	0.0303	-0.091	0.015	0.1015	0.1023	-0.2378	-0.0832
																				1.033	-0.0054	0.0022	0.0816	0.0008	-0.0015	-0.0057	0.0147	-0.0182	-0.0381	0.0238	-0.0929	0.0096	0.1276	0.1049	-0.2196	-0.0663
																				1.0346	0.0299	0.0019	0.0252	0.0008	-0.0103	-0.0086	-0.0112	-0.0119	-0.0369	0.0139	-0.0863	0.0024	0.1371	0.1034	-0.1752	-0.0493
																				1.0363	0.0369	0.0005	-0.029	0.0001	-0.016	-0.0102	-0.0301	-0.005	-0.0316	0.0014	-0.081	-0.0065	0.1251	0.098	-0.1124	-0.0323
																				1.0379	0.0141	-0.0013	-0.0632	-0.0008	-0.0144	-0.0098	-0.0342	0.0023	-0.0206	-0.0119	-0.0851	-0.016	0.0967	0.0897	-0.0435	-0.015
																				1.0395	-0.0253	-0.0023	-0.0686	-0.0012	-0.0026	-0.007	-0.0246	0.0098	-0.0046	-0.0241	-0.0998	-0.025	0.0641	0.0795	0.018	0.0031
																				1.0412	-0.0606	-0.002	-0.0482	-0.0007	0.0181	-0.002	-0.0103	0.0169	0.0132	-0.0334	-0.119	-0.0325	0.0394	0.0682	0.062	0.022
																				1.0428	-0.0735	-0.0006	-0.015	0.0005	0.0421	0.0038	-0.0023	0.0227	0.0283	-0.039	-0.1312	-0.0386	0.0281	0.056	0.0847	0.0411
																				1.0444	-0.0573	0.0011	0.0151	0.0016	0.0601	0.0088	-0.0059	0.0257	0.0377	-0.041	-0.1257	-0.0436	0.0269	0.0423	0.0898	0.0593
																				1.046	-0.0197	0.0021	0.0301	0.0018	0.0621	0.0113	-0.0176	0.0249	0.0418	-0.0399	-0.0973	-0.0483	0.0256	0.0265	0.0875	0.0753
																				1.0477	0.0221	0.0019	0.027	0.0009	0.0426	0.0105	-0.0263	0.0201	0.0443	-0.0363	-0.0497	-0.0528	0.0135	0.0086	0.0909	0.0884
																				1.0493	0.0504	0.0005	0.0115	-0.0008	0.0035	0.0068	-0.0204	0.0123	0.0501	-0.0304	0.0055	-0.0566	-0.0145	-0.0108	0.1105	0.0987
																				1.0509	0.056	-0.0012	-0.0062	-0.0023	-0.0454	0.0016	0.0054	0.003	0.062	-0.0222	0.054	-0.0585	-0.0549	-0.0302	0.1497	0.107
																				1.0525	0.0423	-0.0022	-0.0169	-0.0027	-0.0888	-0.0034	0.0459	-0.0057	0.0776	-0.0117	0.0842	-0.0574	-0.0971	-0.0483	0.2024	0.114
																				1.0542	0.0225	-0.002	-0.0179	-0.0017	-0.1121	-0.0066	0.0878	-0.0123	0.0894	0.0003	0.0918	-0.0525	-0.1295	-0.0638	0.2545	0.1203
																				1.0558	0.0117	-0.0006	-0.0133	0.0003	-0.1071	-0.0075	0.1157	-0.0164	0.0875	0.0128	0.0815	-0.044	-0.1452	-0.0765	0.2893	0.1256
																				1.0574	0.0179	0.0011	-0.0111	0.0023	-0.0757	-0.0066	0.1199	-0.0183	0.065	0.0238	0.0638	-0.0328	-0.1453	-0.0868	0.2949	0.1288
																				1.0591	0.0376	0.0021	-0.0178	0.0031	-0.0293	-0.0047	0.1014	-0.0186	0.0222	0.0318	0.0504	-0.0202	-0.1384	-0.0953	0.2697	0.1289
																				1.0607	0.0575	0.0018	-0.0342	0.0023	0.0157	-0.0026	0.0702	-0.0179	-0.0323	0.0357	0.0492	-0.0073	-0.135	-0.1023	0.2244	0.1253
																				1.0623	0.062	0.0004	-0.0544	0.0002	0.0445	-0.0008	0.0401	-0.0162	-0.0838	0.0356	0.0611	0.0056	-0.1419	-0.1074	0.1771	0.1182
																				1.0639	0.0421	-0.0012	-0.0687	-0.0021	0.0498	0.0008	0.0212	-0.013	-0.1183	0.0325	0.0807	0.0186	-0.1579	-0.1098	0.1459	0.1083
																				1.0656	0.0008	-0.0022	-0.0689	-0.0033	0.034	0.0025	0.0152	-0.0078	-0.1281	0.0278	0.0992	0.032	-0.1745	-0.1083	0.1405	0.0971
																				1.0672	-0.0473	-0.0019	-0.0529	-0.0029	0.0081	0.0042	0.0154	-0.0008	-0.1149	0.0224	0.109	0.0455	-0.1798	-0.1024	0.1579	0.0852
																				1.0688	-0.083	-0.0005	-0.0264	-0.001	-0.0143	0.0056	0.0113	0.0071	-0.0888	0.0168	0.107	0.0583	-0.1647	-0.0925	0.1841	0.0731
																				1.0704	-0.0919	0.0011	-0.0003	0.0013	-0.0222	0.0059	-0.0053	0.0145	-0.0627	0.0107	0.0954	0.0689	-0.1274	-0.0796	0.2005	0.0604
																				1.0721	-0.0717	0.0021	0.0145	0.0029	-0.0118	0.0047	-0.0357	0.0196	-0.0455	0.0038	0.0801	0.0757	-0.0749	-0.0649	0.1935	0.0464
																				1.0737	-0.0328	0.0018	0.0129	0.0029	0.013	0.0018	-0.0734	0.0215	-0.0384	-0.0042	0.0674	0.0777	-0.0191	-0.0496	0.1598	0.031
																				1.0753	0.0065	0.0004	-0.0021	0.0013	0.0427	-0.002	-0.1076	0.0199	-0.0353	-0.0128	0.0606	0.0749	0.0275	-0.034	0.1081	0.0145
																				1.0769	0.0293	-0.0012	-0.0205	-0.0008	0.0669	-0.0053	-0.1278	0.0158	-0.0276	-0.0208	0.0586	0.0681	0.0575	-0.0178	0.0531	-0.0023
																				1.0786	0.0281	-0.0021	-0.0306	-0.0025	0.0785	-0.007	-0.128	0.0102	-0.0104	-0.0271	0.0561	0.0584	0.0707	-0.0007	0.0084	-0.0184
																				1.0802	0.0082	-0.0019	-0.0246	-0.0027	0.0755	-0.0064	-0.1079	0.0044	0.0139	-0.0307	0.0465	0.0467	0.0729	0.0174	-0.0203	-0.033
																				1.0818	-0.016	-0.0005	-0.0025	-0.0016	0.0606	-0.0039	-0.0718	-0.0012	0.0363	-0.0315	0.0251	0.0334	0.0726	0.0359	-0.0372	-0.0461
																				1.0835	-0.0287	0.0011	0.0278	0.0002	0.0396	-0.0004	-0.0259	-0.0066	0.0462	-0.0298	-0.0083	0.0186	0.0766	0.0535	-0.0521	-0.058
																				1.0851	-0.0207	0.002	0.0548	0.0018	0.0179	0.0025	0.0225	-0.0117	0.0378	-0.0265	-0.0488	0.002	0.0874	0.0688	-0.0742	-0.0692
																				1.0867	0.0061	0.0017	0.0683	0.0022	-0.0005	0.004	0.0658	-0.0164	0.015	-0.0219	-0.0878	-0.0158	0.1031	0.0808	-0.1064	-0.0797
																				1.0883	0.0399	0.0004	0.0645	0.0013	-0.0138	0.0039	0.0959	-0.0198	-0.0104	-0.0161	-0.116	-0.0337	0.1192	0.0892	-0.1435	-0.0891
																				1.09	0.0659	-0.0012	0.0468	-0.0001	-0.0218	0.0027	0.1045	-0.0209	-0.024	-0.0088	-0.1269	-0.0501	0.1308	0.0944	-0.1761	-0.0965
																				1.0916	0.0733	-0.0021	0.0239	-0.0014	-0.0251	0.0014	0.086	-0.0188	-0.0168	0.0003	-0.1189	-0.0633	0.135	0.0971	-0.1962	-0.101
																				1.0932	0.0612	-0.0018	0.005	-0.0017	-0.0244	0.0005	0.0412	-0.0131	0.0093	0.0106	-0.0959	-0.0719	0.131	0.0979	-0.2029	-0.1022
																				1.0948	0.0381	-0.0005	-0.0042	-0.0011	-0.0209	0.0003	-0.02	-0.0048	0.0416	0.0211	-0.0661	-0.0758	0.1193	0.0966	-0.2025	-0.1005
																				1.0965	0.0173	0.0011	-0.0037	0.0001	-0.0162	0.0003	-0.08	0.0043	0.0628	0.03	-0.0385	-0.0755	0.1009	0.0928	-0.2049	-0.0969
																				1.0981	0.0101	0.002	0.0017	0.001	-0.0129	-0.0001	-0.1184	0.0124	0.06	0.0356	-0.0206	-0.0718	0.0768	0.0858	-0.2163	-0.0925
																				1.0997	0.0196	0.0017	0.0061	0.0012	-0.0135	-0.0012	-0.1206	0.0178	0.0314	0.0368	-0.0153	-0.0655	0.0478	0.0754	-0.2345	-0.0879
																				1.1013	0.04	0.0004	0.0057	0.0005	-0.0194	-0.0026	-0.085	0.0198	-0.012	0.0336	-0.0206	-0.0569	0.0156	0.0619	-0.2485	-0.0828
																				1.103	0.0595	-0.0012	0.0004	-0.0005	-0.0302	-0.0037	-0.025	0.0188	-0.052	0.027	-0.0306	-0.0458	-0.0168	0.0466	-0.2436	-0.0765
																				1.1046	0.0668	-0.0021	-0.0062	-0.0011	-0.0432	-0.0037	0.0353	0.0156	-0.0725	0.0184	-0.0377	-0.032	-0.0452	0.0305	-0.2097	-0.0681
																				1.1062	0.0564	-0.0018	-0.0095	-0.001	-0.0542	-0.0022	0.0713	0.0112	-0.0673	0.0091	-0.0352	-0.016	-0.0654	0.0148	-0.1482	-0.0572
																				1.1079	0.0312	-0.0005	-0.0067	-0.0002	-0.0595	0.0002	0.0692	0.0062	-0.0431	0.0001	-0.0202	0.0013	-0.075	-0.0001	-0.0732	-0.0443
																				1.1095	0.0005	0.0011	0.0019	0.0007	-0.0571	0.0027	0.0325	0.0008	-0.0154	-0.0083	0.0062	0.0182	-0.0743	-0.0144	-0.0056	-0.0303
																				1.1111	-0.0248	0.0019	0.0129	0.0012	-0.0476	0.0042	-0.0196	-0.0049	0.0006	-0.016	0.0385	0.0329	-0.0668	-0.0282	0.0363	-0.0167
																				1.1127	-0.0376	0.0016	0.0221	0.0008	-0.0335	0.0042	-0.0613	-0.0106	-0.0016	-0.0228	0.0691	0.0443	-0.0579	-0.0417	0.0458	-0.0043
																				1.1144	-0.0373	0.0004	0.0259	-0.0002	-0.018	0.0026	-0.0725	-0.0154	-0.0165	-0.0279	0.0899	0.052	-0.0534	-0.0543	0.0315	0.0067
																				1.116	-0.0291	-0.0012	0.0237	-0.0012	-0.0037	0.0004	-0.0482	-0.0183	-0.0301	-0.0307	0.095	0.0564	-0.0572	-0.0651	0.013	0.0165
																				1.1176	-0.0209	-0.002	0.0167	-0.0016	0.0086	-0.0015	-0.0003	-0.0183	-0.0283	-0.0303	0.0818	0.0583	-0.0701	-0.0732	0.0119	0.026
																				1.1192	-0.0184	-0.0017	0.0076	-0.001	0.0195	-0.0024	0.0487	-0.0151	-0.0059	-0.0266	0.0518	0.0581	-0.0894	-0.0778	0.0409	0.0355
																				1.1209	-0.023	-0.0004	-0.0017	0.0002	0.0299	-0.0022	0.0778	-0.0094	0.0299	-0.0202	0.01	0.0561	-0.1093	-0.0792	0.0978	0.0449
																				1.1225	-0.0314	0.0011	-0.0103	0.0014	0.0401	-0.0013	0.0772	-0.0025	0.0625	-0.0125	-0.0361	0.0516	-0.1228	-0.0779	0.1669	0.0536
																				1.1241	-0.0384	0.0019	-0.018	0.0018	0.0488	-0.0006	0.053	0.0041	0.0754	-0.0048	-0.0783	0.0445	-0.1231	-0.0747	0.2261	0.0606
																				1.1257	-0.0402	0.0016	-0.0249	0.0011	0.0539	-0.0004	0.0221	0.0091	0.0612	0.0021	-0.1099	0.0347	-0.1059	-0.0702	0.2571	0.0655
																				1.1274	-0.0367	0.0003	-0.0301	-0.0002	0.0532	-0.0008	0.0025	0.0121	0.0263	0.0079	-0.1264	0.023	-0.0709	-0.0645	0.2533	0.0682
																				1.129	-0.0316	-0.0011	-0.0317	-0.0016	0.0459	-0.0011	0.0039	0.0132	-0.0117	0.0128	-0.1275	0.0109	-0.0227	-0.0572	0.2212	0.0694
																				1.1306	-0.0296	-0.002	-0.0278	-0.0021	0.0334	-0.0009	0.0222	0.0131	-0.0335	0.0174	-0.1164	-0.0004	0.0297	-0.0479	0.1757	0.0697
																				1.1323	-0.034	-0.0017	-0.018	-0.0014	0.0181	0.0002	0.0435	0.0123	-0.0292	0.0219	-0.0987	-0.0098	0.075	-0.0367	0.1325	0.0694
																				1.1339	-0.044	-0.0004	-0.0038	0	0.0032	0.0019	0.052	0.0106	-0.0035	0.0256	-0.081	-0.017	0.1027	-0.0242	0.1012	0.0685
																				1.1355	-0.0553	0.001	0.0109	0.0015	-0.009	0.0033	0.0396	0.0079	0.0259	0.0275	-0.0681	-0.0227	0.1068	-0.0114	0.0829	0.0662
																				1.1371	-0.0619	0.0019	0.0216	0.0021	-0.0175	0.0035	0.01	0.0037	0.038	0.0267	-0.0617	-0.0275	0.0881	0.0006	0.0718	0.0621
																				1.1388	-0.0596	0.0016	0.0248	0.0016	-0.0227	0.0023	-0.0234	-0.0018	0.0202	0.0226	-0.0599	-0.0318	0.055	0.0111	0.0606	0.0559
																				1.1404	-0.0476	0.0003	0.0192	0.0001	-0.0249	0	-0.0455	-0.0078	-0.0239	0.0155	-0.0579	-0.0355	0.0203	0.0201	0.0449	0.0481
																				1.142	-0.0289	-0.0011	0.006	-0.0015	-0.0243	-0.0024	-0.048	-0.013	-0.0752	0.0065	-0.0509	-0.0379	-0.0025	0.0278	0.025	0.0397
																				1.1436	-0.0089	-0.0019	-0.0112	-0.0023	-0.0205	-0.004	-0.0338	-0.0162	-0.1083	-0.003	-0.0359	-0.0385	-0.0049	0.0349	0.004	0.0317
																				1.1453	0.0077	-0.0016	-0.0283	-0.0018	-0.0132	-0.004	-0.0146	-0.0165	-0.1045	-0.0116	-0.0137	-0.0368	0.0135	0.0416	-0.0152	0.0247
																				1.1469	0.019	-0.0004	-0.0415	-0.0003	-0.0035	-0.0026	-0.0038	-0.0138	-0.0618	-0.0185	0.011	-0.0332	0.0451	0.0474	-0.0319	0.0187
																				1.1485	0.0259	0.001	-0.0481	0.0013	0.0062	-0.0005	-0.0087	-0.0091	0.0039	-0.0236	0.0317	-0.0287	0.0769	0.0516	-0.0478	0.0128
																				1.1502	0.0306	0.0018	-0.0464	0.0021	0.0121	0.0015	-0.0267	-0.0034	0.0657	-0.0268	0.0428	-0.0242	0.0963	0.0534	-0.0642	0.0064
																				1.1518	0.0349	0.0015	-0.0362	0.0018	0.011	0.0024	-0.0471	0.0021	0.0996	-0.0281	0.0419	-0.0203	0.0961	0.0527	-0.0795	-0.001
																				1.1534	0.038	0.0003	-0.0183	0.0004	0.0024	0.0023	-0.0587	0.0068	0.0957	-0.0271	0.0314	-0.0168	0.0771	0.0498	-0.0886	-0.0092
																				1.155	0.0366	-0.0011	0.0043	-0.0012	-0.0107	0.0016	-0.0561	0.0105	0.0624	-0.0235	0.0169	-0.013	0.0476	0.0456	-0.0855	-0.0173
																				1.1567	0.0274	-0.0019	0.0268	-0.0021	-0.0218	0.0007	-0.0432	0.013	0.0216	-0.017	0.005	-0.0082	0.0189	0.0411	-0.0675	-0.0244
																				1.1583	0.0092	-0.0016	0.0433	-0.0019	-0.0237	0.0003	-0.0301	0.0145	-0.0039	-0.0081	0.0001	-0.0019	0.0011	0.0368	-0.0389	-0.0297
																				1.1599	-0.0153	-0.0004	0.0481	-0.0006	-0.0114	0.0003	-0.0264	0.0143	-0.0021	0.002	0.0028	0.0055	-0.0016	0.0327	-0.0111	-0.0332
																				1.1615	-0.0398	0.001	0.0389	0.0009	0.0152	0.0002	-0.0338	0.0121	0.0219	0.0117	0.0094	0.0134	0.0081	0.0282	0.0018	-0.0355
																				1.1632	-0.0565	0.0018	0.018	0.0019	0.0498	-0.0002	-0.0446	0.0075	0.0496	0.0193	0.0148	0.0206	0.0228	0.0227	-0.0103	-0.0371
																				1.1648	-0.0602	0.0015	-0.0075	0.0017	0.0826	-0.0012	-0.0457	0.0011	0.0598	0.0238	0.0155	0.0265	0.0342	0.016	-0.0471	-0.0388
																				1.1664	-0.05	0.0003	-0.0274	0.0006	0.103	-0.0023	-0.0267	-0.0061	0.0406	0.025	0.0115	0.031	0.0365	0.0085	-0.0967	-0.0404
																				1.168	-0.0302	-0.0011	-0.0332	-0.0009	0.1046	-0.003	0.0123	-0.0125	-0.0034	0.0237	0.0066	0.0344	0.0289	0.0012	-0.1402	-0.0417
																				1.1697	-0.0081	-0.0019	-0.0214	-0.0018	0.0875	-0.0026	0.059	-0.0164	-0.053	0.0208	0.0065	0.0373	0.0145	-0.005	-0.1595	-0.0421
																				1.1713	0.01	-0.0015	0.0043	-0.0017	0.0584	-0.001	0.0938	-0.0171	-0.0843	0.0171	0.0154	0.0398	-0.0016	-0.0097	-0.1466	-0.0413
																				1.1729	0.0214	-0.0003	0.034	-0.0006	0.0277	0.0014	0.1001	-0.0144	-0.0813	0.013	0.0328	0.0413	-0.0155	-0.013	-0.1068	-0.0394
																				1.1746	0.0287	0.001	0.056	0.0007	0.0052	0.0034	0.0738	-0.0094	-0.0444	0.0082	0.0531	0.0409	-0.0259	-0.0156	-0.0571	-0.0371
																				1.1762	0.0374	0.0018	0.0619	0.0016	-0.0035	0.0043	0.0258	-0.0034	0.0094	0.0025	0.0672	0.0377	-0.0341	-0.0185	-0.0175	-0.0348
																				1.1778	0.0519	0.0014	0.0504	0.0015	0.0005	0.0035	-0.022	0.0022	0.0553	-0.0041	0.0673	0.0314	-0.0421	-0.0219	-0.0015	-0.0329
																				1.1794	0.0725	0.0003	0.0279	0.0005	0.0113	0.0013	-0.0484	0.0067	0.0732	-0.011	0.0501	0.0221	-0.0512	-0.0258	-0.0099	-0.0311
																				1.1811	0.0936	-0.0011	0.0052	-0.0008	0.0203	-0.0013	-0.0435	0.0099	0.0577	-0.0173	0.0195	0.011	-0.0606	-0.0293	-0.0313	-0.0288
																				1.1827	0.1058	-0.0018	-0.0074	-0.0016	0.021	-0.0032	-0.0138	0.0118	0.0211	-0.0218	-0.0147	-0.0007	-0.0682	-0.0318	-0.0483	-0.0255
																				1.1843	0.1001	-0.0015	-0.0057	-0.0014	0.011	-0.0038	0.0219	0.0125	-0.0138	-0.0237	-0.0411	-0.012	-0.0718	-0.0327	-0.0472	-0.021
																				1.1859	0.0731	-0.0003	0.0072	-0.0005	-0.0071	-0.0029	0.0426	0.0118	-0.0248	-0.023	-0.0514	-0.0224	-0.0709	-0.0322	-0.0249	-0.0157
																				1.1876	0.0296	0.001	0.0227	0.0007	-0.0272	-0.0013	0.0373	0.0095	-0.002	-0.0201	-0.0445	-0.0318	-0.0668	-0.031	0.0097	-0.0106
																				1.1892	-0.0184	0.0017	0.0313	0.0014	-0.0428	0.0004	0.0109	0.0056	0.0476	-0.0156	-0.0264	-0.0404	-0.0622	-0.0299	0.0411	-0.0064
																				1.1908	-0.0565	0.0014	0.0281	0.0013	-0.0493	0.0015	-0.0186	0.0002	0.1033	-0.0103	-0.0075	-0.0479	-0.0592	-0.0294	0.0548	-0.0035
																				1.1924	-0.0735	0.0002	0.0148	0.0003	-0.0453	0.0017	-0.0304	-0.0054	0.1411	-0.0043	0.0026	-0.0535	-0.058	-0.0293	0.0457	-0.0015
																				1.1941	-0.0668	-0.0011	-0.0012	-0.0008	-0.033	0.0014	-0.013	-0.0102	0.1451	0.0022	0.0004	-0.0561	-0.0562	-0.0289	0.0197	0.0004
																				1.1957	-0.0424	-0.0018	-0.0112	-0.0015	-0.0163	0.001	0.0285	-0.0129	0.1145	0.0093	-0.0101	-0.0549	-0.0501	-0.0273	-0.0098	0.003
																				1.1973	-0.0129	-0.0015	-0.0106	-0.0013	0.0004	0.0009	0.0741	-0.0129	0.0631	0.0164	-0.0189	-0.0493	-0.0366	-0.024	-0.0294	0.007
																				1.199	0.0093	-0.0003	-0.0012	-0.0003	0.0134	0.0009	0.0991	-0.0105	0.0122	0.0224	-0.0151	-0.0398	-0.0153	-0.0192	-0.0328	0.012
																				1.2006	0.0168	0.001	0.0097	0.0008	0.0202	0.0008	0.0873	-0.0065	-0.0196	0.026	0.0074	-0.0276	0.0111	-0.0136	-0.0237	0.0173
																				1.2022	0.0105	0.0017	0.013	0.0014	0.0196	0.0001	0.0394	-0.0023	-0.0242	0.0262	0.0464	-0.0141	0.0379	-0.0078	-0.0126	0.0219
																				1.2038	-0.0023	0.0014	0.0035	0.0011	0.0112	-0.0011	-0.0265	0.0014	-0.0059	0.0226	0.0912	-0.0005	0.0604	-0.0024	-0.0107	0.0253
																				1.2055	-0.0123	0.0002	-0.0169	0.0002	-0.0038	-0.0025	-0.0839	0.0042	0.022	0.0159	0.1266	0.0124	0.0761	0.0026	-0.0229	0.0275
																				1.2071	-0.0131	-0.0011	-0.0403	-0.0009	-0.023	-0.0032	-0.111	0.0062	0.0451	0.0074	0.1391	0.0245	0.0854	0.0077	-0.0447	0.0289
																				1.2087	-0.0048	-0.0017	-0.0564	-0.0015	-0.0425	-0.0027	-0.1006	0.0077	0.0543	-0.0012	0.1224	0.0356	0.0914	0.0134	-0.0647	0.0304
																				1.2103	0.0072	-0.0014	-0.0579	-0.0012	-0.0577	-0.001	-0.0628	0.0089	0.0491	-0.0086	0.0799	0.0453	0.0976	0.02	-0.0707	0.0323
																				1.212	0.0154	-0.0003	-0.0448	-0.0002	-0.0645	0.0013	-0.0183	0.0094	0.0356	-0.014	0.023	0.0529	0.1054	0.0272	-0.0567	0.0345
																				1.2136	0.0151	0.001	-0.0238	0.0009	-0.0609	0.0034	0.0129	0.0087	0.0223	-0.0175	-0.0331	0.0572	0.1132	0.0342	-0.0256	0.0366
																				1.2152	0.0073	0.0017	-0.0048	0.0014	-0.0482	0.0041	0.0213	0.0064	0.0149	-0.0194	-0.0756	0.0573	0.1168	0.0399	0.0114	0.0379
																				1.2169	-0.0016	0.0013	0.0041	0.0011	-0.0302	0.0032	0.0117	0.0023	0.014	-0.02	-0.0979	0.0529	0.1118	0.0439	0.0409	0.038
																				1.2185	-0.004	0.0002	0.0016	0.0001	-0.0118	0.001	-0.0019	-0.0026	0.0158	-0.0193	-0.1012	0.0445	0.0957	0.046	0.0537	0.037
																				1.2201	0.0044	-0.0011	-0.0072	-0.001	0.0026	-0.0015	-0.0049	-0.0074	0.0154	-0.017	-0.092	0.0334	0.0705	0.0466	0.049	0.0353
																				1.2217	0.0214	-0.0017	-0.0135	-0.0015	0.0114	-0.0033	0.009	-0.0107	0.01	-0.0129	-0.0784	0.021	0.0419	0.0462	0.0338	0.0335
																				1.2234	0.0385	-0.0014	-0.0103	-0.0011	0.0158	-0.0036	0.0349	-0.0117	-0.0001	-0.0072	-0.0662	0.0085	0.0174	0.045	0.019	0.0318
																				1.225	0.0455	-0.0003	0.0032	-0.0001	0.0184	-0.0026	0.0604	-0.0105	-0.0116	-0.0004	-0.0571	-0.0034	0.0034	0.0428	0.0135	0.0298
																				1.2266	0.0355	0.001	0.0212	0.001	0.0214	-0.0008	0.0727	-0.0075	-0.0217	0.0063	-0.0488	-0.0145	0.0021	0.0391	0.0199	0.027
																				1.2282	0.0096	0.0016	0.0344	0.0015	0.0249	0.0009	0.0664	-0.0037	-0.0291	0.012	-0.0378	-0.0247	0.0105	0.0333	0.034	0.0226
																				1.2299	-0.0233	0.0013	0.0353	0.0011	0.0259	0.0018	0.0452	0	-0.0351	0.0159	-0.022	-0.0338	0.0215	0.0252	0.0482	0.0166
																				1.2315	-0.0498	0.0002	0.0228	0	0.0203	0.0019	0.0189	0.0034	-0.0419	0.0179	-0.0025	-0.0412	0.0268	0.0153	0.0553	0.0093
																				1.2331	-0.0592	-0.001	0.0032	-0.0011	0.0052	0.0013	-0.0034	0.0063	-0.0502	0.0182	0.0167	-0.0459	0.0207	0.0043	0.0523	0.0016
																				1.2347	-0.0483	-0.0017	-0.0131	-0.0016	-0.0187	0.0007	-0.0179	0.0086	-0.0581	0.0174	0.0309	-0.0471	0.0024	-0.0066	0.0411	-0.0055
																				1.2364	-0.0234	-0.0014	-0.0171	-0.0011	-0.0462	0.0003	-0.0277	0.0102	-0.061	0.0156	0.0369	-0.0446	-0.0236	-0.0169	0.0266	-0.0117
																				1.238	0.0026	-0.0003	-0.0065	-0.0001	-0.0693	0.0002	-0.0384	0.0106	-0.0543	0.0128	0.0352	-0.0389	-0.0489	-0.0263	0.0132	-0.017
																				1.2396	0.0166	0.001	0.0132	0.001	-0.0803	0.0002	-0.0524	0.0093	-0.0361	0.0084	0.03	-0.0311	-0.0655	-0.035	0.0028	-0.0219
																				1.2413	0.012	0.0016	0.0311	0.0015	-0.0755	-0.0003	-0.0657	0.0058	-0.0092	0.0024	0.0271	-0.0225	-0.0686	-0.0433	-0.0058	-0.0273
																				1.2429	-0.0086	0.0013	0.0371	0.0011	-0.057	-0.0011	-0.0694	0.0006	0.0191	-0.005	0.0318	-0.0141	-0.0593	-0.0511	-0.0151	-0.0334
																				1.2445	-0.0346	0.0002	0.0276	0	-0.0322	-0.002	-0.0555	-0.0053	0.0397	-0.0125	0.0461	-0.0063	-0.044	-0.0577	-0.0265	-0.04
																				1.2461	-0.0528	-0.001	0.0073	-0.0011	-0.0102	-0.0023	-0.0244	-0.0104	0.0457	-0.0189	0.0673	0.0011	-0.0318	-0.0623	-0.0388	-0.0463
																				1.2478	-0.0544	-0.0016	-0.013	-0.0016	0.0023	-0.0017	0.013	-0.0132	0.0352	-0.0226	0.0892	0.0083	-0.0305	-0.064	-0.0489	-0.0515
																				1.2494	-0.0391	-0.0013	-0.0223	-0.0012	0.004	-0.0002	0.0383	-0.013	0.0123	-0.0229	0.1035	0.0153	-0.0426	-0.0623	-0.0534	-0.0548
																				1.251	-0.0146	-0.0002	-0.0157	-0.0001	-0.0002	0.0017	0.0353	-0.0101	-0.0148	-0.0198	0.1038	0.0217	-0.0637	-0.0576	-0.0513	-0.0561
																				1.2526	0.0075	0.001	0.0026	0.0011	-0.0021	0.0032	-0.0006	-0.0052	-0.0373	-0.0141	0.0868	0.0268	-0.0836	-0.0504	-0.0442	-0.0557
																				1.2543	0.0178	0.0016	0.0218	0.0016	0.0058	0.0034	-0.0575	0.0002	-0.0494	-0.0073	0.0542	0.0298	-0.0903	-0.0417	-0.0361	-0.0541
																				1.2559	0.0142	0.0012	0.0299	0.0011	0.0255	0.0022	-0.1112	0.0048	-0.0502	-0.0004	0.012	0.0304	-0.075	-0.0321	-0.0306	-0.0517
																				1.2575	0.0022	0.0002	0.0209	0	0.0527	-0.0001	-0.1362	0.0081	-0.0429	0.0057	-0.0314	0.0291	-0.0361	-0.0218	-0.0288	-0.0485
																				1.2591	-0.0088	-0.001	-0.0017	-0.0011	0.078	-0.0023	-0.1186	0.0097	-0.0332	0.0107	-0.0675	0.0265	0.0187	-0.0105	-0.0294	-0.0441
																				1.2608	-0.0109	-0.0016	-0.026	-0.0016	0.0913	-0.0036	-0.0641	0.0099	-0.0258	0.0146	-0.09	0.0235	0.0756	0.002	-0.029	-0.0382
																				1.2624	-0.0023	-0.0013	-0.0377	-0.0012	0.0864	-0.0034	0.0038	0.0089	-0.0223	0.0173	-0.0963	0.0208	0.1187	0.0155	-0.0254	-0.0306
																				1.264	0.0117	-0.0002	-0.0279	-0.0001	0.0642	-0.0018	0.0548	0.0068	-0.0217	0.0185	-0.0873	0.0181	0.1367	0.0292	-0.019	-0.0219
																				1.2657	0.0219	0.001	0.0022	0.001	0.0325	0.0004	0.067	0.0037	-0.0206	0.0177	-0.0671	0.015	0.1265	0.042	-0.0132	-0.0125
																				1.2673	0.0209	0.0015	0.0406	0.0016	0.002	0.0021	0.0379	-0.0005	-0.0162	0.0148	-0.0415	0.011	0.095	0.0527	-0.012	-0.0031
																				1.2689	0.0075	0.0012	0.0705	0.0012	-0.0178	0.0027	-0.0147	-0.005	-0.0079	0.0099	-0.0161	0.0056	0.0555	0.0604	-0.0176	0.0059
																				1.2705	-0.0121	0.0002	0.0777	0.0001	-0.0229	0.0022	-0.0617	-0.0089	0.0023	0.0038	0.0045	-0.0008	0.0221	0.0649	-0.0278	0.0146
																				1.2722	-0.0271	-0.001	0.058	-0.0011	-0.016	0.0009	-0.0779	-0.0113	0.0106	-0.0025	0.0179	-0.0074	0.0042	0.0666	-0.0363	0.0235
																				1.2738	-0.0284	-0.0016	0.0191	-0.0016	-0.0044	-0.0004	-0.0548	-0.0111	0.013	-0.008	0.0236	-0.0135	0.003	0.0662	-0.0356	0.0329
																				1.2754	-0.0132	-0.0013	-0.0233	-0.0012	0.0036	-0.0011	-0.0045	-0.0084	0.0075	-0.0118	0.0231	-0.0185	0.0115	0.0638	-0.0205	0.0427
																				1.277	0.0125	-0.0002	-0.0524	-0.0001	0.003	-0.0012	0.0474	-0.0038	-0.0054	-0.0139	0.0188	-0.0224	0.0187	0.0596	0.0086	0.0521
																				1.2787	0.0371	0.0009	-0.0583	0.001	-0.0061	-0.0008	0.0759	0.0014	-0.0223	-0.0147	0.0134	-0.0254	0.0152	0.0531	0.0455	0.0603
																				1.2803	0.0489	0.0015	-0.0421	0.0015	-0.0195	-0.0004	0.0696	0.0057	-0.0384	-0.0147	0.0088	-0.028	-0.0029	0.0439	0.0803	0.0661
																				1.2819	0.0424	0.0012	-0.0143	0.0012	-0.0309	-0.0004	0.0366	0.0082	-0.0492	-0.014	0.0062	-0.0302	-0.0323	0.0321	0.1038	0.0691
																				1.2835	0.0212	0.0001	0.0106	0.0001	-0.0361	-0.0006	-0.0007	0.0086	-0.0519	-0.0123	0.0057	-0.0315	-0.0644	0.0183	0.1114	0.0695
																				1.2852	-0.0036	-0.001	0.0219	-0.0011	-0.0341	-0.0006	-0.0184	0.0073	-0.0465	-0.0093	0.0065	-0.0311	-0.0903	0.0036	0.1041	0.0678
																				1.2868	-0.0189	-0.0016	0.017	-0.0016	-0.0278	-0.0003	-0.0042	0.0052	-0.0356	-0.0047	0.0073	-0.0282	-0.1046	-0.0107	0.0881	0.065
																				1.2884	-0.0162	-0.0012	0.0024	-0.0012	-0.0216	0.0005	0.0359	0.003	-0.0234	0.0015	0.0069	-0.0225	-0.1078	-0.0238	0.0702	0.0613
																				1.2901	0.0046	-0.0002	-0.0106	-0.0001	-0.0188	0.0015	0.081	0.0008	-0.0144	0.0083	0.0048	-0.0145	-0.1047	-0.0351	0.0554	0.0569
																				1.2917	0.0349	0.0009	-0.012	0.001	-0.0205	0.0021	0.1071	-0.0012	-0.0121	0.0144	0.001	-0.005	-0.1013	-0.0446	0.0445	0.0512
																				1.2933	0.0619	0.0015	0.0017	0.0015	-0.0249	0.0017	0.1002	-0.0032	-0.0174	0.0184	-0.0035	0.0048	-0.1007	-0.0525	0.0355	0.0437
																				1.2949	0.0752	0.0012	0.0259	0.0011	-0.0291	0.0005	0.0639	-0.0052	-0.0286	0.0195	-0.0071	0.014	-0.1012	-0.0588	0.0259	0.0341
																				1.2966	0.0711	0.0001	0.0502	0.0001	-0.0309	-0.0013	0.0172	-0.0067	-0.0422	0.0175	-0.0082	0.0221	-0.0973	-0.0631	0.0151	0.0228
																				1.2982	0.0542	-0.001	0.0634	-0.001	-0.0301	-0.0027	-0.0154	-0.0072	-0.0535	0.0133	-0.006	0.029	-0.0835	-0.0649	0.0055	0.0103
																				1.2998	0.034	-0.0015	0.0585	-0.0016	-0.028	-0.003	-0.0173	-0.0062	-0.0584	0.0076	-0.0009	0.0347	-0.0576	-0.0635	0.0006	-0.0023
																				1.3014	0.0199	-0.0012	0.0363	-0.0012	-0.0259	-0.002	0.0119	-0.0037	-0.0545	0.0017	0.0055	0.0391	-0.0238	-0.0589	0.0026	-0.0145
																				1.3031	0.016	-0.0002	0.0042	-0.0001	-0.0242	0	0.0564	-0.0002	-0.0416	-0.0038	0.0101	0.0414	0.0093	-0.0512	0.0098	-0.0259
																				1.3047	0.02	0.0009	-0.0269	0.001	-0.0214	0.0019	0.0929	0.0033	-0.022	-0.0087	0.0096	0.0408	0.0319	-0.0415	0.0165	-0.0368
																				1.3063	0.0244	0.0015	-0.047	0.0015	-0.0153	0.003	0.1028	0.0058	0.001	-0.0126	0.0019	0.0369	0.0384	-0.0306	0.0155	-0.0471
																				1.308	0.0216	0.0011	-0.0505	0.0011	-0.0043	0.0027	0.0806	0.0067	0.0231	-0.0155	-0.0136	0.0293	0.03	-0.0192	0.0019	-0.0569
																				1.3096	0.0079	0.0001	-0.0378	0.0001	0.0107	0.0013	0.0364	0.0061	0.0404	-0.0168	-0.0348	0.019	0.0152	-0.0078	-0.0243	-0.0654
																				1.3112	-0.0147	-0.001	-0.0146	-0.001	0.0264	-0.0006	-0.0107	0.0044	0.05	-0.0162	-0.0575	0.007	0.0054	0.0036	-0.0569	-0.072
																				1.3128	-0.0393	-0.0015	0.0109	-0.0015	0.0379	-0.0021	-0.0422	0.0025	0.0499	-0.0133	-0.0768	-0.0051	0.0101	0.015	-0.0868	-0.076
																				1.3145	-0.0581	-0.0012	0.0302	-0.0012	0.0419	-0.0025	-0.0492	0.0008	0.0401	-0.0083	-0.0885	-0.0161	0.0323	0.026	-0.1059	-0.0769
																				1.3161	-0.0662	-0.0002	0.0375	-0.0001	0.038	-0.0018	-0.0343	-0.0006	0.0222	-0.0022	-0.0909	-0.0254	0.0667	0.0361	-0.1115	-0.0752
																				1.3177	-0.0638	0.0009	0.0302	0.0009	0.0296	-0.0005	-0.009	-0.0019	-0.0001	0.004	-0.0848	-0.0327	0.1021	0.0443	-0.1069	-0.0714
																				1.3193	-0.0553	0.0014	0.0101	0.0015	0.022	0.0007	0.0144	-0.0033	-0.0216	0.0091	-0.0739	-0.0381	0.1266	0.0499	-0.0997	-0.0663
																				1.321	-0.0468	0.0011	-0.0179	0.0011	0.0201	0.0013	0.0285	-0.0048	-0.0365	0.0124	-0.0621	-0.0414	0.1324	0.0525	-0.0971	-0.0604
																				1.3226	-0.0421	0.0001	-0.0464	0.0001	0.025	0.0012	0.0329	-0.006	-0.04	0.0137	-0.0528	-0.0423	0.1186	0.0524	-0.1015	-0.0535
																				1.3242	-0.0409	-0.001	-0.0673	-0.001	0.0338	0.0006	0.0314	-0.0062	-0.0303	0.0135	-0.0462	-0.04	0.0907	0.0501	-0.1083	-0.0451
																				1.3258	-0.0399	-0.0015	-0.0741	-0.0015	0.0407	0.0001	0.0277	-0.0049	-0.0095	0.0123	-0.0402	-0.0345	0.0574	0.0464	-0.1085	-0.0348
																				1.3275	-0.0344	-0.0011	-0.0641	-0.0011	0.0398	-0.0002	0.0219	-0.0021	0.0167	0.0104	-0.0309	-0.0257	0.0263	0.0415	-0.0923	-0.0224
																				1.3291	-0.0221	-0.0001	-0.0393	-0.0001	0.0288	-0.0001	0.011	0.0016	0.0407	0.0079	-0.0149	-0.0148	0.0011	0.0356	-0.0558	-0.0085
																				1.3307	-0.0043	0.0009	-0.0062	0.0009	0.0102	0.0001	-0.0079	0.0051	0.0557	0.0046	0.0084	-0.003	-0.019	0.0284	-0.003	0.0061
																				1.3324	0.0142	0.0014	0.0257	0.0014	-0.0097	0	-0.033	0.0075	0.0586	0.0002	0.0358	0.0081	-0.0369	0.0198	0.0547	0.0202
																				1.334	0.0273	0.0011	0.0479	0.0011	-0.0238	-0.0004	-0.0574	0.008	0.0508	-0.0049	0.0607	0.0175	-0.0545	0.0101	0.1027	0.0331
																				1.3356	0.031	0.0001	0.0553	0.0001	-0.0279	-0.001	-0.0716	0.0065	0.0376	-0.0101	0.0752	0.0247	-0.0713	-0.0001	0.1298	0.0441
																				1.3372	0.0248	-0.001	0.0483	-0.001	-0.0222	-0.0013	-0.069	0.0037	0.0256	-0.0141	0.0734	0.0297	-0.0839	-0.0098	0.1324	0.0536
																				1.3389	0.012	-0.0015	0.0325	-0.0014	-0.0114	-0.0009	-0.0511	0.0005	0.0198	-0.016	0.054	0.0328	-0.0883	-0.018	0.1161	0.0615
																				1.3405	-0.0017	-0.0011	0.0159	-0.0011	-0.0013	0	-0.0276	-0.0024	0.0211	-0.0153	0.0211	0.0341	-0.0825	-0.0242	0.0925	0.068
																				1.3421	-0.0112	-0.0001	0.0056	-0.0001	0.0041	0.0012	-0.0122	-0.0046	0.0263	-0.0122	-0.0164	0.0336	-0.0683	-0.0285	0.074	0.073
																				1.3437	-0.0137	0.0009	0.0051	0.0009	0.0048	0.002	-0.0143	-0.0058	0.0301	-0.0074	-0.0481	0.0309	-0.0506	-0.0314	0.0685	0.0758
																				1.3454	-0.0097	0.0014	0.0129	0.0014	0.004	0.0019	-0.0333	-0.0064	0.0281	-0.0021	-0.0658	0.0259	-0.0353	-0.0335	0.0767	0.0761
																				1.347	-0.0018	0.0011	0.0237	0.001	0.006	0.0009	-0.0574	-0.0061	0.0191	0.0028	-0.0664	0.0188	-0.0262	-0.0349	0.093	0.0738
																				1.3486	0.0069	0.0001	0.0314	0.0001	0.0123	-0.0007	-0.0689	-0.0051	0.0063	0.0068	-0.053	0.0104	-0.0231	-0.0356	0.1084	0.0691
																				1.3502	0.0136	-0.0009	0.0314	-0.0009	0.0202	-0.0021	-0.0546	-0.0029	-0.0046	0.0098	-0.0337	0.0018	-0.0222	-0.035	0.1152	0.0625
																				1.3519	0.0171	-0.0014	0.0229	-0.0014	0.0235	-0.0025	-0.0136	0.0002	-0.0081	0.012	-0.018	-0.0059	-0.0183	-0.0326	0.1102	0.0547
																				1.3535	0.0171	-0.0011	0.0082	-0.0011	0.0165	-0.0018	0.0401	0.0039	-0.0018	0.0132	-0.0127	-0.0119	-0.0078	-0.0284	0.0953	0.0458
																				1.3551	0.014	-0.0001	-0.0088	-0.0001	-0.0026	-0.0002	0.0835	0.0072	0.0124	0.0133	-0.0195	-0.0161	0.0089	-0.0228	0.0753	0.0359
																				1.3568	0.0084	0.0009	-0.0242	0.0009	-0.0293	0.0014	0.0961	0.009	0.0292	0.0117	-0.0338	-0.019	0.0274	-0.0167	0.0558	0.0247
																				1.3584	0.0011	0.0014	-0.0358	0.0014	-0.0536	0.0023	0.0708	0.0087	0.0423	0.0083	-0.0468	-0.021	0.0414	-0.0109	0.0403	0.012
																				1.36	-0.0065	0.001	-0.0432	0.001	-0.0651	0.0021	0.0182	0.006	0.0473	0.0034	-0.0495	-0.0225	0.0461	-0.0059	0.029	-0.0019
																				1.3616	-0.0129	0.0001	-0.047	0.0001	-0.0579	0.001	-0.0376	0.0016	0.0432	-0.0024	-0.0367	-0.0234	0.0407	-0.0018	0.0198	-0.0162
																				1.3633	-0.0164	-0.0009	-0.0475	-0.0009	-0.0346	-0.0005	-0.0709	-0.0032	0.0321	-0.0079	-0.0093	-0.0232	0.0288	0.0019	0.0095	-0.0297
																				1.3649	-0.0163	-0.0014	-0.0447	-0.0014	-0.0056	-0.0016	-0.0675	-0.007	0.0178	-0.0121	0.0258	-0.0215	0.0165	0.0057	-0.0045	-0.0413
																				1.3665	-0.0134	-0.0011	-0.0378	-0.001	0.0147	-0.0019	-0.0317	-0.0088	0.0033	-0.0141	0.058	-0.0182	0.0094	0.0098	-0.0233	-0.0506
																				1.3681	-0.0097	-0.0001	-0.0271	-0.0001	0.0157	-0.0012	0.0159	-0.0084	-0.0099	-0.0139	0.0774	-0.0137	0.0097	0.014	-0.0462	-0.0573
																				1.3698	-0.0078	0.0009	-0.0137	0.0009	-0.0045	-0.0002	0.0489	-0.0062	-0.0214	-0.0119	0.0791	-0.0087	0.0148	0.0178	-0.0716	-0.0621
																				1.3714	-0.0092	0.0014	-0.0003	0.0013	-0.0373	0.0007	0.0487	-0.003	-0.0308	-0.0087	0.0646	-0.0038	0.019	0.0207	-0.097	-0.0654
																				1.373	-0.0137	0.001	0.0103	0.001	-0.0669	0.0011	0.0139	0.0004	-0.0363	-0.005	0.0415	0.0006	0.0164	0.0222	-0.1197	-0.0675
																				1.3747	-0.019	0.0001	0.0162	0.0001	-0.0781	0.0008	-0.0391	0.0033	-0.0348	-0.001	0.0201	0.0045	0.004	0.0226	-0.1367	-0.0683
																				1.3763	-0.0224	-0.0009	0.0174	-0.0009	-0.0631	0.0002	-0.0852	0.0054	-0.0238	0.0032	0.009	0.0083	-0.0164	0.0223	-0.1453	-0.0674
																				1.3779	-0.0221	-0.0014	0.0156	-0.0014	-0.0256	-0.0002	-0.1033	0.0067	-0.0036	0.0072	0.0116	0.0124	-0.0386	0.0219	-0.1436	-0.0641
																				1.3795	-0.019	-0.001	0.0132	-0.001	0.0209	-0.0003	-0.0869	0.007	0.0212	0.0109	0.0252	0.0169	-0.0552	0.0217	-0.1312	-0.0583
																				1.3812	-0.0159	-0.0001	0.0115	-0.0001	0.0592	-0.0001	-0.0465	0.0061	0.0423	0.0134	0.0422	0.0213	-0.0599	0.0215	-0.1094	-0.0502
																				1.3828	-0.016	0.0009	0.01	0.0009	0.0764	0.0002	-0.0035	0.0039	0.0511	0.014	0.0543	0.0247	-0.0511	0.0209	-0.0814	-0.0404
																				1.3844	-0.0203	0.0013	0.0069	0.0013	0.0695	0.0002	0.0222	0.0006	0.0421	0.0123	0.056	0.0262	-0.0316	0.0193	-0.0507	-0.0298
																				1.386	-0.0262	0.001	0.0002	0.001	0.0457	-0.0001	0.0216	-0.0033	0.0169	0.0084	0.047	0.0255	-0.0081	0.0166	-0.0207	-0.0189
																				1.3877	-0.028	0.0001	-0.0105	0.0001	0.0187	-0.0007	0.0013	-0.0068	-0.0164	0.003	0.0327	0.0226	0.0124	0.0129	0.0071	-0.008
																				1.3893	-0.0195	-0.0009	-0.0229	-0.0009	0.001	-0.001	-0.0214	-0.0087	-0.0455	-0.0027	0.0209	0.0179	0.0247	0.0086	0.0325	0.003
																				1.3909	0.0018	-0.0014	-0.0328	-0.0013	-0.0019	-0.0007	-0.0286	-0.0084	-0.0595	-0.0073	0.018	0.0121	0.0274	0.0043	0.056	0.0141
																				1.3925	0.0324	-0.001	-0.0355	-0.001	0.0066	0	-0.0117	-0.0058	-0.0538	-0.0102	0.0263	0.0058	0.0228	0.0002	0.0777	0.0251
																				1.3942	0.0629	-0.0001	-0.0286	-0.0001	0.0167	0.001	0.0242	-0.0017	-0.0317	-0.0112	0.0425	-0.0007	0.0153	-0.0037	0.0962	0.0354
																				1.3958	0.0812	0.0009	-0.0132	0.0009	0.0185	0.0016	0.0632	0.0028	-0.0031	-0.0106	0.059	-0.0077	0.0092	-0.0079	0.109	0.0442
																				1.3974	0.0783	0.0013	0.0061	0.0013	0.0078	0.0014	0.0876	0.0062	0.0207	-0.0091	0.0682	-0.0149	0.0074	-0.0126	0.1136	0.0507
																				1.3991	0.0532	0.001	0.0233	0.0009	-0.012	0.0004	0.0869	0.0077	0.0322	-0.0072	0.0653	-0.022	0.01	-0.0178	0.1087	0.0547
																				1.4007	0.0144	0	0.0332	0	-0.031	-0.0009	0.0629	0.0072	0.0308	-0.0051	0.0508	-0.0281	0.0146	-0.023	0.0955	0.0563
																				1.4023	-0.0223	-0.0009	0.0339	-0.0009	-0.0391	-0.0019	0.0278	0.005	0.0217	-0.0024	0.0303	-0.0323	0.018	-0.0275	0.0775	0.0562
																				1.4039	-0.0409	-0.0013	0.0267	-0.0013	-0.0311	-0.002	-0.0025	0.0021	0.0124	0.0008	0.0116	-0.0335	0.0172	-0.0307	0.059	0.055
																				1.4056	-0.032	-0.001	0.0148	-0.001	-0.0099	-0.0011	-0.0174	-0.0008	0.0079	0.0045	0.0014	-0.0313	0.011	-0.032	0.0432	0.053
																				1.4072	0.0027	-0.0001	0.0019	-0.0001	0.0146	0.0004	-0.0156	-0.003	0.0073	0.0081	0.0021	-0.0261	0.0003	-0.0317	0.0312	0.0502
																				1.4088	0.0502	0.0009	-0.0104	0.0008	0.0308	0.0017	-0.0048	-0.0045	0.0052	0.0109	0.0114	-0.0186	-0.0121	-0.0301	0.0217	0.046
																				1.4104	0.0916	0.0013	-0.0221	0.0013	0.0312	0.0021	0.0039	-0.0052	-0.0045	0.012	0.0235	-0.0098	-0.0225	-0.0277	0.0125	0.0402
																				1.4121	0.1102	0.0009	-0.0341	0.0009	0.0162	0.0015	0.0026	-0.0052	-0.0238	0.0111	0.0323	-0.0008	-0.0276	-0.0247	0.0026	0.0324
																				1.4137	0.0984	0	-0.0459	0	-0.0064	0.0002	-0.009	-0.0044	-0.0475	0.0083	0.0336	0.0079	-0.0257	-0.0209	-0.0071	0.0231
																				1.4153	0.0603	-0.0009	-0.0549	-0.0009	-0.0253	-0.0012	-0.0244	-0.0027	-0.065	0.0043	0.0272	0.0159	-0.0173	-0.0158	-0.0134	0.0131
																				1.4169	0.01	-0.0013	-0.0569	-0.0013	-0.0311	-0.002	-0.0349	-0.0002	-0.0652	-0.0001	0.0152	0.0231	-0.005	-0.009	-0.0136	0.0031
																				1.4186	-0.0356	-0.001	-0.048	-0.0009	-0.0215	-0.0017	-0.0348	0.0027	-0.0431	-0.0041	0.0009	0.029	0.008	-0.0007	-0.0072	-0.0061
																				1.4202	-0.0632	-0.0001	-0.0275	-0.0001	-0.0011	-0.0007	-0.025	0.0052	-0.004	-0.0073	-0.0141	0.0329	0.0187	0.0084	0.0022	-0.0143
																				1.4218	-0.0687	0.0009	0.0005	0.0008	0.021	0.0006	-0.0114	0.0065	0.0379	-0.0096	-0.0302	0.034	0.026	0.0176	0.0079	-0.0216
																				1.4235	-0.0571	0.0013	0.028	0.0012	0.0362	0.0015	-0.0017	0.006	0.0648	-0.0109	-0.0489	0.0318	0.031	0.0256	0.0023	-0.028
																				1.4251	-0.0388	0.0009	0.0459	0.0009	0.0405	0.0015	-0.0001	0.0037	0.0637	-0.011	-0.0708	0.0264	0.0362	0.0319	-0.0187	-0.0337
																				1.4267	-0.0239	0	0.048	0	0.036	0.0008	-0.0054	0.0004	0.0331	-0.0099	-0.0937	0.0184	0.0441	0.0363	-0.0535	-0.0383
																				1.4283	-0.0181	-0.0009	0.0341	-0.0009	0.0288	-0.0003	-0.0121	-0.0029	-0.0161	-0.0072	-0.1118	0.009	0.0553	0.039	-0.0939	-0.0414
																				1.43	-0.0203	-0.0013	0.0101	-0.0013	0.0248	-0.001	-0.0143	-0.0052	-0.0646	-0.003	-0.1175	-0.0004	0.0678	0.0404	-0.1287	-0.0428
																				1.4316	-0.0256	-0.0009	-0.014	-0.0009	0.0259	-0.0011	-0.0096	-0.0057	-0.0937	0.0021	-0.1046	-0.0088	0.0771	0.0405	-0.1472	-0.0424
																				1.4332	-0.0281	-0.0001	-0.029	-0.0001	0.0292	-0.0006	-0.001	-0.0046	-0.0933	0.0072	-0.072	-0.0157	0.0781	0.0393	-0.1448	-0.0405
																				1.4348	-0.0252	0.0009	-0.0298	0.0008	0.0288	0.0001	0.0057	-0.0025	-0.0665	0.0111	-0.0249	-0.021	0.0669	0.036	-0.124	-0.0378
																				1.4365	-0.0181	0.0012	-0.0181	0.0012	0.0193	0.0006	0.0052	-0.0002	-0.027	0.0129	0.026	-0.0247	0.0432	0.0304	-0.0935	-0.0347
																				1.4381	-0.0109	0.0009	-0.0008	0.0009	-0.0005	0.0006	-0.0033	0.0015	0.0077	0.0122	0.0684	-0.0269	0.0105	0.0224	-0.064	-0.0315
																				1.4397	-0.0073	0	0.0133	0	-0.0263	0.0002	-0.0149	0.0025	0.0248	0.0093	0.0927	-0.0273	-0.0245	0.0125	-0.0429	-0.0278
																				1.4413	-0.0081	-0.0009	0.018	-0.0009	-0.05	-0.0003	-0.0218	0.0028	0.022	0.0051	0.0958	-0.0256	-0.0548	0.0016	-0.0319	-0.0233
																				1.443	-0.0109	-0.0013	0.0121	-0.0012	-0.0636	-0.0006	-0.0173	0.0027	0.0072	0.0007	0.0818	-0.0217	-0.0751	-0.0092	-0.0263	-0.0175
																				1.4446	-0.0116	-0.0009	-0.0006	-0.0009	-0.0632	-0.0003	-0.0001	0.0025	-0.0066	-0.0031	0.0594	-0.0158	-0.0835	-0.0191	-0.0185	-0.0106
																				1.4462	-0.0068	0	-0.0131	0	-0.0504	0.0002	0.0248	0.002	-0.0082	-0.006	0.0383	-0.0086	-0.0817	-0.0276	-0.0028	-0.0031
																				1.4479	0.0036	0.0008	-0.0194	0.0008	-0.0315	0.0007	0.0481	0.0012	0.0054	-0.0079	0.0242	-0.0012	-0.0735	-0.0346	0.0215	0.0043
																				1.4495	0.0163	0.0012	-0.0167	0.0012	-0.0142	0.0007	0.0608	-0.0001	0.028	-0.009	0.0177	0.0053	-0.0623	-0.0401	0.049	0.0105
																				1.4511	0.0262	0.0009	-0.0064	0.0009	-0.0037	0.0002	0.0589	-0.0017	0.0484	-0.0093	0.0143	0.0103	-0.0504	-0.0442	0.0715	0.0153
																				1.4527	0.0291	0	0.0073	0	-0.0006	-0.0005	0.0442	-0.0032	0.0561	-0.0087	0.0085	0.0138	-0.0374	-0.0464	0.0815	0.0185
																				1.4544	0.0239	-0.0009	0.0196	-0.0009	-0.0013	-0.0011	0.0234	-0.004	0.0474	-0.007	-0.0031	0.0161	-0.0222	-0.0463	0.0769	0.0207
																				1.456	0.0126	-0.0012	0.0274	-0.0012	-0.0004	-0.001	0.004	-0.0035	0.0266	-0.004	-0.0188	0.0176	-0.0039	-0.0434	0.0616	0.0224
																				1.4576	-0.0007	-0.0009	0.0299	-0.0009	0.0056	-0.0004	-0.0094	-0.002	0.0035	0.0001	-0.0334	0.0185	0.0168	-0.0378	0.0435	0.0241
																				1.4592	-0.0124	0	0.0277	0	0.0167	0.0006	-0.0164	0.0003	-0.0121	0.0044	-0.0403	0.0188	0.0369	-0.0297	0.0302	0.0258
																				1.4609	-0.021	0.0008	0.022	0.0008	0.0291	0.0013	-0.0198	0.0024	-0.0158	0.0081	-0.0356	0.0181	0.0528	-0.0199	0.0249	0.0269
																				1.4625	-0.0276	0.0012	0.0134	0.0012	0.0379	0.0014	-0.0227	0.0035	-0.0103	0.0102	-0.0211	0.0161	0.0609	-0.0095	0.0246	0.0272
																				1.4641	-0.0337	0.0009	0.0025	0.0008	0.0393	0.0007	-0.026	0.0034	-0.0036	0.0102	-0.0036	0.0126	0.0596	0.0009	0.022	0.0264
																				1.4658	-0.0399	0	-0.0099	0	0.0332	-0.0005	-0.0278	0.0022	-0.0037	0.0084	0.0079	0.0082	0.0498	0.0109	0.0097	0.0246
																				1.4674	-0.0446	-0.0009	-0.0209	-0.0008	0.0224	-0.0014	-0.0255	0.0006	-0.0146	0.0055	0.0067	0.0033	0.0343	0.0203	-0.0148	0.0223
																				1.469	-0.044	-0.0012	-0.0264	-0.0012	0.0112	-0.0017	-0.0178	-0.0008	-0.0334	0.0021	-0.0078	-0.0013	0.0169	0.0289	-0.0471	0.0198
																				1.4706	-0.0352	-0.0009	-0.0227	-0.0009	0.0027	-0.001	-0.0065	-0.0015	-0.0525	-0.0009	-0.0295	-0.0053	0.0007	0.0364	-0.0766	0.0175
																				1.4723	-0.0181	0	-0.0087	0	-0.0029	0.0002	0.0041	-0.0015	-0.0638	-0.0034	-0.0479	-0.0087	-0.0117	0.0421	-0.0915	0.0152
																				1.4739	0.0037	0.0008	0.0126	0.0008	-0.008	0.0013	0.0097	-0.0011	-0.0631	-0.0052	-0.0532	-0.0117	-0.0193	0.0454	-0.0838	0.0125
																				1.4755	0.0235	0.0012	0.0337	0.0012	-0.0157	0.0018	0.0091	-0.0007	-0.0519	-0.0066	-0.0406	-0.0147	-0.0213	0.0458	-0.0543	0.0092
																				1.4771	0.0347	0.0008	0.0456	0.0008	-0.0271	0.0013	0.005	-0.0007	-0.0363	-0.0076	-0.0131	-0.0175	-0.018	0.0431	-0.0124	0.0052
																				1.4788	0.0345	0	0.0417	0	-0.0399	0.0001	0.0029	-0.0009	-0.0234	-0.0079	0.0197	-0.0198	-0.0101	0.0377	0.0275	0.0009
																				1.4804	0.0251	-0.0009	0.0208	-0.0008	-0.049	-0.0011	0.007	-0.0009	-0.0168	-0.0072	0.0458	-0.0208	0.0002	0.0306	0.0515	-0.0031
																				1.482	0.0132	-0.0012	-0.0111	-0.0012	-0.0491	-0.0017	0.0175	-0.0005	-0.0152	-0.0052	0.0565	-0.0199	0.0097	0.0224	0.0522	-0.0063
																				1.4836	0.0065	-0.0009	-0.043	-0.0008	-0.0374	-0.0014	0.0291	0.0004	-0.0134	-0.0021	0.0495	-0.0167	0.0143	0.0139	0.0312	-0.0086
																				1.4853	0.0092	0	-0.0637	0	-0.0157	-0.0004	0.0335	0.0015	-0.0058	0.0018	0.0301	-0.0116	0.0107	0.0052	-0.0017	-0.0101
																				1.4869	0.0198	0.0008	-0.066	0.0008	0.0095	0.0007	0.0242	0.0023	0.0095	0.0054	0.0084	-0.0053	-0.0018	-0.0037	-0.0334	-0.0114
																				1.4885	0.0312	0.0012	-0.0501	0.0011	0.0297	0.0015	0.0009	0.0023	0.0298	0.0081	-0.0062	0.0013	-0.0208	-0.0126	-0.0529	-0.0131
																				1.4902	0.0343	0.0008	-0.0234	0.0008	0.0378	0.0014	-0.0295	0.0014	0.048	0.0091	-0.0092	0.0076	-0.0406	-0.0212	-0.055	-0.0153
																				1.4918	0.0232	0	0.0033	0	0.0317	0.0006	-0.0547	0	0.0571	0.0086	-0.0029	0.0132	-0.0542	-0.0289	-0.0419	-0.0179
																				1.4934	-0.0019	-0.0009	0.0208	-0.0008	0.0147	-0.0005	-0.0637	-0.0014	0.0534	0.0068	0.0047	0.0179	-0.0563	-0.0348	-0.0207	-0.0204
																				1.495	-0.0332	-0.0012	0.025	-0.0012	-0.0057	-0.0012	-0.052	-0.0022	0.0389	0.0042	0.0044	0.0217	-0.0454	-0.0381	0.0004	-0.0222
																				1.4967	-0.0588	-0.0008	0.0184	-0.0008	-0.0209	-0.0012	-0.0243	-0.0021	0.0197	0.0014	-0.0098	0.0243	-0.0248	-0.0386	0.0156	-0.023
																				1.4983	-0.0685	0	0.0082	0	-0.0252	-0.0006	0.0076	-0.0012	0.0033	-0.0015	-0.0373	0.0252	-0.0014	-0.0365	0.023	-0.0229
																				1.4999	-0.0578	0.0008	0.0016	0.0008	-0.0175	0.0003	0.0304	-0.0002	-0.0054	-0.0043	-0.0708	0.0238	0.0171	-0.0325	0.0242	-0.0222
[truncated: 95 more columns]
